# Supplementary material for: 3-(4-Fluoro­phenyl­sulfin­yl)-2,4,5,6-tetra­methyl-1-benzo­furan
Source: Acta Crystallogr Sect E Struct Rep Online. 2014 Jun 25;70(Pt 7):o830. doi: 10.1107/S1600536814014822 (PMC4120585; doi:10.1107/S1600536814014822)
Supplement: Supplementary file 1 [file e-70-0o830-sup1.cif]

##############################################################################
#                                                                            #
# This CIF contains the data in a paper accepted for publication in          #
# Acta Crystallographica Section E. It conforms to the requirements of       #
# Notes for Authors for Acta Crystallographica Section E, and has been       #
# peer reviewed under the auspices of the IUCr Commission on Journals.       #
#                                                                            #
# Full details of the Crystallographic Information File format               #
# are given in the paper "The Crystallographic Information File (CIF):       #
# a New Standard Archive File for Crystallography" by S. R. Hall, F. H.      #
# Allen and I. D. Brown [Acta Cryst. (1991), A47, 655-685].                  #
#                                                                            #
# The current version of the core CIF dictionary is obtainable from          #
# ftp://ftp.iucr.org/pub/cif_core.dic.                                       #
#                                                                            #
# Software is freely available for graphical display of the structure(s)     #
# in this CIF. For information consult the CIF software page                 #
# http://www.iucr.org/resources/cif/software.                                #
#                                                                            #
# This file may be used for bona fide research purposes within the           #
# scientific community so long as proper attribution is given to the journal # 
# article from which it was obtained.                                        #
#                                                                            #
##############################################################################
data_I
_database_code_depnum_ccdc_archive 'CCDC 1009827'
_audit_creation_method     'form.cif (version 2.0)'
_journal_data_validation_number     ?
_journal_date_recd_electronic     2014-06-18
_journal_date_accepted     2014-06-23
_journal_name_full     'Acta Crystallographica, Section E'
_journal_year     2014
_journal_volume     70
_journal_issue      7
_journal_page_first     o830
_journal_page_last     o830
_journal_paper_category     QO
_journal_paper_doi     10.1107/S1600536814014822
_journal_coeditor_code     CV5468
_publ_contact_author_name     'Prof. Uk Lee'
_publ_contact_author_address
;
 Department of Chemistry, Pukyong National University, 599-1 Daeyeon 3-dong
 Nam-gu, Busan 608-737, Republic of Korea
;
_publ_contact_author_email     'uklee@pknu.ac.kr'
_publ_contact_author_fax     '+82-51-629-5583'
_publ_contact_author_phone     '+82-51-629-5596'
_publ_section_title
;
3-(4-Fluorophenylsulfinyl)-2,4,5,6-tetramethyl-1-benzofuran
;
loop_
    _publ_author_name
    _publ_author_address
    'Choi, Hong Dae'
;
 Department of Chemistry, Dongeui University, San 24 Kaya-dong
 Busanjin-gu, Busan 614-714, Republic of Korea
;
    'Seo, Pil Ja'
;
 Department of Chemistry, Dongeui University, San 24 Kaya-dong
 Busanjin-gu, Busan 614-714, Republic of Korea
;
    'Lee, Uk'
;
 Department of Chemistry, Pukyong National University,
 599-1 Daeyeon 3-dong
 Nam-gu, Busan 608-737, Republic of Korea
;
_publ_section_synopsis     .
_chemical_name_systematic
;
3-(4-Fluorophenylsulfinyl)-2,4,5,6-tetramethyl-1-benzofuran
;
_chemical_name_common     ?
_chemical_formula_moiety     'C18 H17 F O2 S'
_chemical_formula_sum     'C18 H17 F O2 S'
_chemical_formula_iupac     'C18 H17 F O2 S'
_chemical_formula_weight     316.38
_chemical_melting_point_gt     444
_chemical_melting_point_lt     443
_symmetry_cell_setting     orthorhombic
_symmetry_space_group_name_H-M     'P n a 21'
_symmetry_space_group_name_Hall     'P 2c -2n'
loop_
    _symmetry_equiv_pos_as_xyz
    'x, y, z'
    '-x, -y, z+1/2'
    '-x+1/2, y+1/2, z+1/2'
    'x+1/2, -y+1/2, z'
_cell_length_a     7.8869(2)
_cell_length_b     11.0042(2)
_cell_length_c     17.5181(4)
_cell_angle_alpha     90.00
_cell_angle_beta     90.00
_cell_angle_gamma     90.00
_cell_volume     1520.38(6)
_cell_formula_units_Z     4
_cell_measurement_reflns_used     3560
_cell_measurement_theta_min     2.19
_cell_measurement_theta_max     27.08
_cell_measurement_temperature     173(2)
_exptl_crystal_description     'block'
_exptl_crystal_colour     'colourless'
_exptl_crystal_size_max     0.67
_exptl_crystal_size_mid     0.32
_exptl_crystal_size_min     0.27
_exptl_crystal_density_diffrn     1.382
_exptl_crystal_density_meas     ?
_exptl_crystal_density_method     'not measured'
_exptl_crystal_F_000     664
_exptl_absorpt_coefficient_mu     0.228
_exptl_absorpt_correction_type     multi-scan
_exptl_absorpt_process_details     '(<i>SADABS</i>; Bruker, 2009)'
_exptl_absorpt_correction_T_min     0.8623
_exptl_absorpt_correction_T_max     0.9410
_exptl_special_details
;
;
_diffrn_ambient_temperature     173(2)
_diffrn_radiation_type     MoK\a
_diffrn_radiation_wavelength     0.71073
_diffrn_radiation_source     'rotating anode'
_diffrn_radiation_monochromator     'graphite multilayer'
_diffrn_measurement_device_type     'Bruker SMART APEXII CCD'
_diffrn_measurement_method     '\f and \w scans'
_diffrn_detector_area_resol_mean     10.0
_diffrn_reflns_number     13898
_diffrn_reflns_av_R_equivalents     0.0389
_diffrn_reflns_av_sigmaI/netI     0.0378
_diffrn_reflns_theta_min     2.19
_diffrn_reflns_theta_max     28.30
_diffrn_reflns_theta_full     28.30
_diffrn_measured_fraction_theta_max     0.998
_diffrn_measured_fraction_theta_full     0.998
_diffrn_reflns_limit_h_min     -10
_diffrn_reflns_limit_h_max     10
_diffrn_reflns_limit_k_min     -13
_diffrn_reflns_limit_k_max     14
_diffrn_reflns_limit_l_min     -23
_diffrn_reflns_limit_l_max     23
_diffrn_standards_number     0
_diffrn_standards_interval_count     ?
_diffrn_standards_interval_time     ?
_diffrn_standards_decay_%     ?
_refine_special_details
;
 Refinement of F^2^ against ALL reflections.  The weighted R-factor wR and
 goodness of fit S are based on F^2^, conventional R-factors R are based
 on F, with F set to zero for negative F^2^. The threshold expression of
 F^2^ > 2sigma(F^2^) is used only for calculating R-factors(gt) etc. and is
 not relevant to the choice of reflections for refinement.  R-factors based
 on F^2^ are statistically about twice as large as those based on F, and R-
 factors based on ALL data will be even larger.
;
_reflns_number_total     3761
_reflns_number_gt     3369
_reflns_threshold_expression     I>2\s(I)
_refine_ls_structure_factor_coef     Fsqd
_refine_ls_matrix_type     full
_refine_ls_R_factor_all     0.0436
_refine_ls_R_factor_gt     0.0383
_refine_ls_wR_factor_gt     0.0912
_refine_ls_wR_factor_ref     0.0941
_refine_ls_goodness_of_fit_ref     1.051
_refine_ls_restrained_S_all     1.051
_refine_ls_number_reflns     3761
_refine_ls_number_parameters     203
_refine_ls_number_restraints     1
_refine_ls_hydrogen_treatment     constr
_refine_ls_weighting_scheme     calc
_refine_ls_weighting_details
         'calc w=1/[\s^2^(Fo^2^)+(0.0506P)^2^+0.0839P] where P=(Fo^2^+2Fc^2^)/3'
_atom_sites_solution_hydrogens     difmap
_atom_sites_solution_primary     direct
_atom_sites_solution_secondary     difmap
_refine_ls_shift/su_max     0.000
_refine_ls_shift/su_mean     0.000
_refine_diff_density_max     0.205
_refine_diff_density_min     -0.252
_refine_ls_extinction_method     none
_refine_ls_extinction_coef     ?
_refine_ls_abs_structure_details     'Flack (1983), 1812 Friedel pairs'
_refine_ls_abs_structure_Flack     -0.02(7)
loop_
    _atom_type_symbol
    _atom_type_description
    _atom_type_scat_dispersion_real
    _atom_type_scat_dispersion_imag
    _atom_type_scat_source
    'C' 'C' 0.0033 0.0016
                         'International Tables Vol C Tables 4.2.6.8 and 6.1.1.4'
    'H' 'H' 0.0000 0.0000
                         'International Tables Vol C Tables 4.2.6.8 and 6.1.1.4'
    'O' 'O' 0.0106 0.0060
                         'International Tables Vol C Tables 4.2.6.8 and 6.1.1.4'
    'F' 'F' 0.0171 0.0103
                         'International Tables Vol C Tables 4.2.6.8 and 6.1.1.4'
    'S' 'S' 0.1246 0.1234
                         'International Tables Vol C Tables 4.2.6.8 and 6.1.1.4'
_computing_data_collection     '<i>APEX2</i> (Bruker, 2009)'
_computing_cell_refinement     '<i>SAINT</i> (Bruker, 2009)'
_computing_data_reduction     '<i>SAINT</i> (Bruker, 2009)'
_computing_structure_solution     '<i>SHELXS97</i> (Sheldrick, 2008)'
_computing_structure_refinement     '<i>SHELXL97</i> (Sheldrick, 2008)'
_computing_molecular_graphics
;
<i>ORTEP-3 for Windows</i> (Farrugia, 2012) and
<i>DIAMOND</i> (Brandenburg, 1998)
;
_computing_publication_material     '<i>SHELXL97</i>  (Sheldrick, 2008)'
loop_
    _atom_site_type_symbol
    _atom_site_label
    _atom_site_fract_x
    _atom_site_fract_y
    _atom_site_fract_z
    _atom_site_U_iso_or_equiv
    _atom_site_adp_type
    _atom_site_calc_flag
    _atom_site_refinement_flags
    _atom_site_occupancy
    _atom_site_symmetry_multiplicity
    _atom_site_disorder_assembly
    _atom_site_disorder_group
    S S1 0.51230(6) 0.40717(5) 0.79515(3) 0.03465(13) Uani d . 1 2 . .
    F F1 -0.01469(18) 0.65099(13) 0.97462(9) 0.0533(4) Uani d . 1 2 . .
    O O1 0.34363(18) 0.36849(11) 0.58751(7) 0.0285(3) Uani d . 1 2 . .
    O O2 0.67580(19) 0.47156(18) 0.80968(9) 0.0501(4) Uani d . 1 2 . .
    C C1 0.4429(3) 0.43098(17) 0.70108(10) 0.0284(4) Uani d . 1 2 . .
    C C2 0.4022(2) 0.53931(16) 0.65691(10) 0.0258(4) Uani d . 1 2 . .
    C C3 0.4111(2) 0.66591(17) 0.66725(10) 0.0290(4) Uani d . 1 2 . .
    C C4 0.3498(3) 0.73996(17) 0.60784(11) 0.0322(4) Uani d . 1 2 . .
    C C5 0.2879(3) 0.68941(18) 0.53945(11) 0.0320(4) Uani d . 1 2 . .
    C C6 0.2837(3) 0.56431(17) 0.52893(11) 0.0303(4) Uani d . 1 2 . .
    H H6 0.2432 0.5291 0.4829 0.036 Uiso calc R 1 2 . .
    C C7 0.3410(2) 0.49393(15) 0.58838(10) 0.0248(4) Uani d . 1 2 . .
    C C8 0.4051(2) 0.33292(16) 0.65686(10) 0.0292(4) Uani d . 1 2 . .
    C C9 0.4869(3) 0.7198(2) 0.73820(12) 0.0379(5) Uani d . 1 1 . .
    H H9A 0.5548 0.6581 0.7645 0.057 Uiso calc R 1 2 . .
    H H9B 0.3960 0.7478 0.7720 0.057 Uiso calc R 1 2 . .
    H H9C 0.5595 0.7887 0.7244 0.057 Uiso calc R 1 2 . .
    C C10 0.3533(3) 0.87599(18) 0.61812(15) 0.0465(6) Uani d . 1 2 . .
    H H10A 0.4666 0.9068 0.6057 0.070 Uiso calc R 1 2 . .
    H H10B 0.3260 0.8961 0.6712 0.070 Uiso calc R 1 2 . .
    H H10C 0.2696 0.9135 0.5842 0.070 Uiso calc R 1 2 . .
    C C11 0.2277(3) 0.7687(2) 0.47404(14) 0.0458(6) Uani d . 1 2 . .
    H H11A 0.1927 0.7172 0.4312 0.069 Uiso calc R 1 2 . .
    H H11B 0.3202 0.8222 0.4577 0.069 Uiso calc R 1 2 . .
    H H11C 0.1313 0.8181 0.4909 0.069 Uiso calc R 1 2 . .
    C C12 0.4159(3) 0.19987(17) 0.66832(12) 0.0401(5) Uani d . 1 2 . .
    H H12A 0.5087 0.1670 0.6374 0.060 Uiso calc R 1 2 . .
    H H12B 0.3088 0.1620 0.6528 0.060 Uiso calc R 1 2 . .
    H H12C 0.4373 0.1825 0.7223 0.060 Uiso calc R 1 2 . .
    C C13 0.3505(2) 0.49187(17) 0.84426(10) 0.0285(4) Uani d . 1 2 . .
    C C14 0.1820(3) 0.47592(19) 0.82583(10) 0.0318(4) Uani d . 1 2 . .
    H H14 0.1518 0.4272 0.7832 0.038 Uiso calc R 1 2 . .
    C C15 0.0572(3) 0.53021(19) 0.86895(11) 0.0352(4) Uani d . 1 2 . .
    H H15 -0.0593 0.5205 0.8567 0.042 Uiso calc R 1 2 . .
    C C16 0.1075(3) 0.59918(18) 0.93053(12) 0.0360(5) Uani d . 1 2 . .
    C C17 0.2734(3) 0.61688(18) 0.94997(13) 0.0381(5) Uani d . 1 2 . .
    H H17 0.3029 0.6655 0.9928 0.046 Uiso calc R 1 2 . .
    C C18 0.3969(3) 0.56253(19) 0.90609(11) 0.0349(5) Uani d . 1 2 . .
    H H18 0.5132 0.5735 0.9182 0.042 Uiso calc R 1 2 . .
loop_
    _atom_site_aniso_label
    _atom_site_aniso_U_11
    _atom_site_aniso_U_22
    _atom_site_aniso_U_33
    _atom_site_aniso_U_12
    _atom_site_aniso_U_13
    _atom_site_aniso_U_23
    S1 0.0286(2) 0.0469(3) 0.02846(19) 0.0087(2) -0.0041(2) 0.0047(2)
    F1 0.0522(9) 0.0416(8) 0.0662(9) 0.0090(6) 0.0207(7) -0.0019(7)
    O1 0.0321(7) 0.0232(6) 0.0300(6) 0.0017(6) -0.0017(6) -0.0008(5)
    O2 0.0249(7) 0.0827(12) 0.0429(9) 0.0025(8) -0.0057(6) -0.0053(8)
    C1 0.0249(9) 0.0339(10) 0.0264(8) 0.0038(8) -0.0003(7) 0.0030(7)
    C2 0.0251(10) 0.0258(8) 0.0265(8) -0.0008(7) 0.0039(7) 0.0012(7)
    C3 0.0256(10) 0.0282(9) 0.0332(9) -0.0029(8) 0.0096(8) -0.0016(7)
    C4 0.0300(11) 0.0260(9) 0.0406(10) -0.0015(8) 0.0131(9) 0.0041(7)
    C5 0.0287(10) 0.0330(10) 0.0344(9) 0.0043(8) 0.0077(8) 0.0104(8)
    C6 0.0285(10) 0.0353(10) 0.0271(8) 0.0013(8) 0.0019(8) 0.0032(8)
    C7 0.0230(9) 0.0237(8) 0.0277(8) 0.0013(7) 0.0031(7) 0.0003(7)
    C8 0.0284(10) 0.0274(9) 0.0318(9) 0.0047(8) 0.0006(8) 0.0040(7)
    C9 0.0397(12) 0.0354(11) 0.0385(10) -0.0108(9) 0.0074(9) -0.0103(9)
    C10 0.0478(14) 0.0286(10) 0.0631(14) -0.0003(10) 0.0213(12) 0.0057(10)
    C11 0.0433(13) 0.0459(12) 0.0481(12) 0.0081(11) 0.0053(10) 0.0209(10)
    C12 0.0431(13) 0.0280(10) 0.0491(11) 0.0056(9) -0.0008(10) 0.0028(9)
    C13 0.0283(10) 0.0322(9) 0.0249(7) 0.0017(8) -0.0009(8) 0.0055(7)
    C14 0.0288(10) 0.0411(11) 0.0255(8) -0.0032(9) -0.0038(7) 0.0039(7)
    C15 0.0258(10) 0.0417(11) 0.0382(10) 0.0012(9) -0.0017(8) 0.0119(9)
    C16 0.0404(13) 0.0286(9) 0.0390(10) 0.0021(9) 0.0114(9) 0.0078(8)
    C17 0.0432(13) 0.0345(10) 0.0366(9) -0.0108(9) 0.0053(10) -0.0032(8)
    C18 0.0267(10) 0.0456(12) 0.0323(9) -0.0081(9) -0.0024(8) 0.0038(8)
_geom_special_details
;
 All esds (except the esd in the dihedral angle between two l.s. planes)
 are estimated using the full covariance matrix.  The cell esds are taken
 into account individually in the estimation of esds in distances, angles
 and torsion angles; correlations between esds in cell parameters are only
 used when they are defined by crystal symmetry.  An approximate (isotropic)
 treatment of cell esds is used for estimating esds involving l.s. planes.
;
loop_
    _geom_bond_atom_site_label_1
    _geom_bond_atom_site_label_2
    _geom_bond_site_symmetry_2
    _geom_bond_distance
    _geom_bond_publ_flag
    S1 O2 . 1.4932(17) ?
    S1 C1 . 1.7560(18) ?
    S1 C13 . 1.799(2) ?
    F1 C16 . 1.361(3) ?
    O1 C8 . 1.365(2) ?
    O1 C7 . 1.381(2) ?
    C1 C8 . 1.361(3) ?
    C1 C2 . 1.457(3) ?
    C2 C7 . 1.387(2) ?
    C2 C3 . 1.407(3) ?
    C3 C4 . 1.408(3) ?
    C3 C9 . 1.501(3) ?
    C4 C5 . 1.408(3) ?
    C4 C10 . 1.508(3) ?
    C5 C6 . 1.389(3) ?
    C5 C11 . 1.517(3) ?
    C6 C7 . 1.374(2) ?
    C6 H6 . 0.9500 ?
    C8 C12 . 1.480(3) ?
    C9 H9A . 0.9800 ?
    C9 H9B . 0.9800 ?
    C9 H9C . 0.9800 ?
    C10 H10A . 0.9800 ?
    C10 H10B . 0.9800 ?
    C10 H10C . 0.9800 ?
    C11 H11A . 0.9800 ?
    C11 H11B . 0.9800 ?
    C11 H11C . 0.9800 ?
    C12 H12A . 0.9800 ?
    C12 H12B . 0.9800 ?
    C12 H12C . 0.9800 ?
    C13 C14 . 1.379(3) ?
    C13 C18 . 1.383(3) ?
    C14 C15 . 1.377(3) ?
    C14 H14 . 0.9500 ?
    C15 C16 . 1.377(3) ?
    C15 H15 . 0.9500 ?
    C16 C17 . 1.366(3) ?
    C17 C18 . 1.377(3) ?
    C17 H17 . 0.9500 ?
    C18 H18 . 0.9500 ?
loop_
    _geom_angle_atom_site_label_1
    _geom_angle_atom_site_label_2
    _geom_angle_atom_site_label_3
    _geom_angle_site_symmetry_1
    _geom_angle_site_symmetry_3
    _geom_angle
    _geom_angle_publ_flag
    O2 S1 C1 . . 110.99(10) ?
    O2 S1 C13 . . 106.57(10) ?
    C1 S1 C13 . . 98.65(9) ?
    C8 O1 C7 . . 106.39(13) ?
    C8 C1 C2 . . 107.33(16) ?
    C8 C1 S1 . . 118.95(14) ?
    C2 C1 S1 . . 133.56(14) ?
    C7 C2 C3 . . 119.05(16) ?
    C7 C2 C1 . . 104.00(15) ?
    C3 C2 C1 . . 136.95(17) ?
    C2 C3 C4 . . 117.44(17) ?
    C2 C3 C9 . . 121.18(18) ?
    C4 C3 C9 . . 121.36(17) ?
    C3 C4 C5 . . 121.30(16) ?
    C3 C4 C10 . . 118.68(19) ?
    C5 C4 C10 . . 120.02(19) ?
    C6 C5 C4 . . 120.84(17) ?
    C6 C5 C11 . . 117.55(19) ?
    C4 C5 C11 . . 121.59(18) ?
    C7 C6 C5 . . 116.75(18) ?
    C7 C6 H6 . . 121.6 ?
    C5 C6 H6 . . 121.6 ?
    C6 C7 O1 . . 124.06(16) ?
    C6 C7 C2 . . 124.57(16) ?
    O1 C7 C2 . . 111.37(14) ?
    C1 C8 O1 . . 110.92(15) ?
    C1 C8 C12 . . 133.95(18) ?
    O1 C8 C12 . . 115.13(16) ?
    C3 C9 H9A . . 109.5 ?
    C3 C9 H9B . . 109.5 ?
    H9A C9 H9B . . 109.5 ?
    C3 C9 H9C . . 109.5 ?
    H9A C9 H9C . . 109.5 ?
    H9B C9 H9C . . 109.5 ?
    C4 C10 H10A . . 109.5 ?
    C4 C10 H10B . . 109.5 ?
    H10A C10 H10B . . 109.5 ?
    C4 C10 H10C . . 109.5 ?
    H10A C10 H10C . . 109.5 ?
    H10B C10 H10C . . 109.5 ?
    C5 C11 H11A . . 109.5 ?
    C5 C11 H11B . . 109.5 ?
    H11A C11 H11B . . 109.5 ?
    C5 C11 H11C . . 109.5 ?
    H11A C11 H11C . . 109.5 ?
    H11B C11 H11C . . 109.5 ?
    C8 C12 H12A . . 109.5 ?
    C8 C12 H12B . . 109.5 ?
    H12A C12 H12B . . 109.5 ?
    C8 C12 H12C . . 109.5 ?
    H12A C12 H12C . . 109.5 ?
    H12B C12 H12C . . 109.5 ?
    C14 C13 C18 . . 120.66(19) ?
    C14 C13 S1 . . 120.38(15) ?
    C18 C13 S1 . . 118.57(15) ?
    C15 C14 C13 . . 120.33(18) ?
    C15 C14 H14 . . 119.8 ?
    C13 C14 H14 . . 119.8 ?
    C14 C15 C16 . . 117.6(2) ?
    C14 C15 H15 . . 121.2 ?
    C16 C15 H15 . . 121.2 ?
    F1 C16 C17 . . 118.5(2) ?
    F1 C16 C15 . . 118.1(2) ?
    C17 C16 C15 . . 123.4(2) ?
    C16 C17 C18 . . 118.4(2) ?
    C16 C17 H17 . . 120.8 ?
    C18 C17 H17 . . 120.8 ?
    C17 C18 C13 . . 119.6(2) ?
    C17 C18 H18 . . 120.2 ?
    C13 C18 H18 . . 120.2 ?
loop_
    _geom_torsion_atom_site_label_1
    _geom_torsion_atom_site_label_2
    _geom_torsion_atom_site_label_3
    _geom_torsion_atom_site_label_4
    _geom_torsion_site_symmetry_1
    _geom_torsion_site_symmetry_2
    _geom_torsion_site_symmetry_3
    _geom_torsion_site_symmetry_4
    _geom_torsion
    _geom_torsion_publ_flag
    O2 S1 C1 C8 . . . . 126.77(17) ?
    C13 S1 C1 C8 . . . . -121.68(17) ?
    O2 S1 C1 C2 . . . . -58.4(2) ?
    C13 S1 C1 C2 . . . . 53.1(2) ?
    C8 C1 C2 C7 . . . . 0.3(2) ?
    S1 C1 C2 C7 . . . . -174.90(17) ?
    C8 C1 C2 C3 . . . . -179.3(2) ?
    S1 C1 C2 C3 . . . . 5.5(4) ?
    C7 C2 C3 C4 . . . . 2.7(3) ?
    C1 C2 C3 C4 . . . . -177.7(2) ?
    C7 C2 C3 C9 . . . . -175.95(18) ?
    C1 C2 C3 C9 . . . . 3.6(3) ?
    C2 C3 C4 C5 . . . . -2.4(3) ?
    C9 C3 C4 C5 . . . . 176.21(18) ?
    C2 C3 C4 C10 . . . . 178.38(18) ?
    C9 C3 C4 C10 . . . . -3.0(3) ?
    C3 C4 C5 C6 . . . . 0.8(3) ?
    C10 C4 C5 C6 . . . . 179.98(19) ?
    C3 C4 C5 C11 . . . . -177.67(19) ?
    C10 C4 C5 C11 . . . . 1.5(3) ?
    C4 C5 C6 C7 . . . . 0.6(3) ?
    C11 C5 C6 C7 . . . . 179.10(18) ?
    C5 C6 C7 O1 . . . . 179.29(17) ?
    C5 C6 C7 C2 . . . . -0.2(3) ?
    C8 O1 C7 C6 . . . . -178.71(18) ?
    C8 O1 C7 C2 . . . . 0.87(19) ?
    C3 C2 C7 C6 . . . . -1.4(3) ?
    C1 C2 C7 C6 . . . . 178.85(18) ?
    C3 C2 C7 O1 . . . . 178.97(16) ?
    C1 C2 C7 O1 . . . . -0.7(2) ?
    C2 C1 C8 O1 . . . . 0.2(2) ?
    S1 C1 C8 O1 . . . . 176.24(13) ?
    C2 C1 C8 C12 . . . . -179.5(2) ?
    S1 C1 C8 C12 . . . . -3.5(3) ?
    C7 O1 C8 C1 . . . . -0.6(2) ?
    C7 O1 C8 C12 . . . . 179.11(17) ?
    O2 S1 C13 C14 . . . . 162.46(14) ?
    C1 S1 C13 C14 . . . . 47.42(16) ?
    O2 S1 C13 C18 . . . . -24.61(18) ?
    C1 S1 C13 C18 . . . . -139.66(16) ?
    C18 C13 C14 C15 . . . . -0.1(3) ?
    S1 C13 C14 C15 . . . . 172.70(15) ?
    C13 C14 C15 C16 . . . . -0.5(3) ?
    C14 C15 C16 F1 . . . . -178.51(17) ?
    C14 C15 C16 C17 . . . . 0.7(3) ?
    F1 C16 C17 C18 . . . . 178.83(18) ?
    C15 C16 C17 C18 . . . . -0.4(3) ?
    C16 C17 C18 C13 . . . . -0.2(3) ?
    C14 C13 C18 C17 . . . . 0.4(3) ?
    S1 C13 C18 C17 . . . . -172.50(15) ?
loop_
    _geom_hbond_atom_site_label_D
    _geom_hbond_atom_site_label_H
    _geom_hbond_atom_site_label_A
    _geom_hbond_site_symmetry_A
    _geom_hbond_distance_DH
    _geom_hbond_distance_HA
    _geom_hbond_distance_DA
    _geom_hbond_angle_DHA
    C15 H15 O2 1_455 0.95 2.31 3.247(3) 169.2
    C17 H17 F1 4_565 0.95 2.50 3.083(2) 119.7
_iucr_refine_instructions_details
;
TITL 1256 IN PNA2(1)
CELL  0.71073  7.88690 11.00420 17.51810 90.00000 90.00000 90.00000
ZERR 4  0.00020  0.00020  0.00040  0.00000  0.00000  0.00000
LATT -1
SYMM -X, -Y, Z+ 0.50000
SYMM -X+ 0.50000, Y+ 0.50000, Z+ 0.50000
SYMM X+ 0.50000, -Y+ 0.50000, Z
SFAC C H O F S
UNIT 72 68 8 4 4
TEMP -100
SIZE 0.27 0.32 0.67
L.S. 15
ACTA
CONF
MPLA 9 C1 C2 C3 C4 C5 C6 C7 O1 C8
MPLA 6 C13 C14 C15 C16 C17 C18
BOND $H
EQIV $1 -1+X, Y, Z
EQIV $2 0.5+x, 1.5-y, z
HTAB C15 O2_$1
HTAB C17 F1_$2
BOND
FMAP 2
PLAN 20
WGHT    0.050600    0.083900
FVAR       0.21910
MOLE   1
S1    5    0.512296    0.407171    0.795153    11.00000    0.02858    0.04690 =
         0.02846    0.00472   -0.00407    0.00874
F1    4   -0.014685    0.650991    0.974623    11.00000    0.05223    0.04157 =
         0.06616   -0.00193    0.02072    0.00898
O1    3    0.343629    0.368487    0.587511    11.00000    0.03213    0.02324 =
         0.02999   -0.00078   -0.00169    0.00167
O2    3    0.675795    0.471559    0.809684    11.00000    0.02485    0.08269 =
         0.04286   -0.00535   -0.00573    0.00247
C1    1    0.442935    0.430977    0.701082    11.00000    0.02492    0.03387 =
         0.02644    0.00297   -0.00034    0.00382
C2    1    0.402180    0.539308    0.656908    11.00000    0.02507    0.02580 =
         0.02648    0.00120    0.00389   -0.00077
C3    1    0.411142    0.665909    0.667247    11.00000    0.02564    0.02823 =
         0.03323   -0.00163    0.00963   -0.00288
C4    1    0.349753    0.739962    0.607835    11.00000    0.02999    0.02597 =
         0.04061    0.00411    0.01308   -0.00147
C5    1    0.287917    0.689410    0.539454    11.00000    0.02874    0.03298 =
         0.03436    0.01039    0.00774    0.00426
C6    1    0.283709    0.564314    0.528934    11.00000    0.02851    0.03531 =
         0.02712    0.00318    0.00187    0.00126
AFIX  43
H6    2    0.243220    0.529142    0.482886    11.00000   -1.20000
AFIX   0
C7    1    0.340968    0.493928    0.588385    11.00000    0.02299    0.02371 =
         0.02770    0.00028    0.00313    0.00134
C8    1    0.405085    0.332922    0.656855    11.00000    0.02837    0.02744 =
         0.03185    0.00399    0.00060    0.00470
C9    1    0.486920    0.719795    0.738203    11.00000    0.03971    0.03542 =
         0.03852   -0.01030    0.00740   -0.01077
AFIX 137
H9A   2    0.554790    0.658080    0.764527    11.00000   -1.50000
H9B   2    0.395975    0.747808    0.772017    11.00000   -1.50000
H9C   2    0.559460    0.788672    0.724383    11.00000   -1.50000
AFIX   0
C10   1    0.353312    0.875987    0.618117    11.00000    0.04778    0.02863 =
         0.06306    0.00565    0.02135   -0.00035
AFIX 137
H10A  2    0.466592    0.906754    0.605667    11.00000   -1.50000
H10B  2    0.326044    0.896087    0.671215    11.00000   -1.50000
H10C  2    0.269615    0.913523    0.584152    11.00000   -1.50000
AFIX   0
C11   1    0.227718    0.768736    0.474039    11.00000    0.04325    0.04587 =
         0.04813    0.02089    0.00527    0.00806
AFIX 137
H11A  2    0.192729    0.717197    0.431222    11.00000   -1.50000
H11B  2    0.320216    0.822201    0.457687    11.00000   -1.50000
H11C  2    0.131316    0.818062    0.490942    11.00000   -1.50000
AFIX   0
C12   1    0.415890    0.199871    0.668320    11.00000    0.04308    0.02805 =
         0.04907    0.00283   -0.00082    0.00564
AFIX 137
H12A  2    0.508674    0.166971    0.637378    11.00000   -1.50000
H12B  2    0.308810    0.162009    0.652836    11.00000   -1.50000
H12C  2    0.437340    0.182549    0.722338    11.00000   -1.50000
AFIX   0
C13   1    0.350478    0.491866    0.844263    11.00000    0.02827    0.03222 =
         0.02493    0.00551   -0.00086    0.00165
C14   1    0.181951    0.475916    0.825834    11.00000    0.02884    0.04111 =
         0.02545    0.00391   -0.00385   -0.00321
AFIX  43
H14   2    0.151771    0.427214    0.783169    11.00000   -1.20000
AFIX   0
C15   1    0.057233    0.530209    0.868950    11.00000    0.02580    0.04175 =
         0.03818    0.01186   -0.00170    0.00120
AFIX  43
H15   2   -0.059305    0.520464    0.856679    11.00000   -1.20000
AFIX   0
C16   1    0.107550    0.599176    0.930531    11.00000    0.04037    0.02863 =
         0.03905    0.00780    0.01137    0.00213
C17   1    0.273390    0.616882    0.949973    11.00000    0.04316    0.03452 =
         0.03665   -0.00323    0.00535   -0.01077
AFIX  43
H17   2    0.302903    0.665538    0.992754    11.00000   -1.20000
AFIX   0
C18   1    0.396855    0.562527    0.906090    11.00000    0.02666    0.04562 =
         0.03234    0.00376   -0.00236   -0.00813
AFIX  43
H18   2    0.513240    0.573527    0.918237    11.00000   -1.20000
HKLF 4
REM  1256 IN PNA2(1)
REM R1 =  0.0383 for   3369 Fo > 4sig(Fo)  and  0.0436 for all   3761 data
REM    203 parameters refined using      1 restraints
END
WGHT      0.0506      0.0839
REM Highest difference peak  0.205,  deepest hole -0.252,  1-sigma level  0.044
Q1    1   0.5049  0.3110  0.8110  11.00000  0.05    0.21
Q2    1   0.2669  0.5211  0.5723  11.00000  0.05    0.18
Q3    1   0.4157  0.4567  0.8205  11.00000  0.05    0.18
Q4    1   0.1024  0.5731  0.8956  11.00000  0.05    0.18
Q5    1   0.3224  0.5196  0.6291  11.00000  0.05    0.16
Q6    1  -0.0727  0.6563  0.9345  11.00000  0.05    0.16
Q7    1   0.5658  0.4893  0.7914  11.00000  0.05    0.15
Q8    1   0.5974  0.9161  0.6942  11.00000  0.05    0.15
Q9    1   0.3736  0.5399  0.8557  11.00000  0.05    0.14
Q10   1   0.2752  0.7149  0.5877  11.00000  0.05    0.14
Q11   1   0.2352  0.6216  0.5478  11.00000  0.05    0.14
Q12   1  -0.0339  0.7381  0.9633  11.00000  0.05    0.13
Q13   1   0.4334  0.6929  0.7082  11.00000  0.05    0.13
Q14   1   0.6286  0.4385  0.8098  11.00000  0.05    0.13
Q15   1   0.2073  0.6307  0.9230  11.00000  0.05    0.13
Q16   1   0.0973  0.8909  0.6080  11.00000  0.05    0.13
Q17   1   0.2301  0.7390  0.9065  11.00000  0.05    0.13
Q18   1   0.6116  0.4430  0.7724  11.00000  0.05    0.13
Q19   1   0.1479  0.0546  0.6323  11.00000  0.05    0.13
Q20   1   0.2290  0.3601  0.5499  11.00000  0.05    0.13
;
