# Supplementary material for: 3-(4-Fluoro­phenyl­sulfin­yl)-2,4,5,6-tetra­methyl-1-benzo­furan
Source: Acta Crystallogr Sect E Struct Rep Online. 2014 Jun 25;70(Pt 7):o830. doi: 10.1107/S1600536814014822 (PMC4120585; doi:10.1107/S1600536814014822)
Supplement: Supplementary file 2 [file e-70-0o830-Isup2.hkl]

# 
# h,k,l, Fc-squared, Fo-squared, sigma(Fo-squared) and status flag 
# 
data_I
_shelx_title ' 1256 IN PNA2(1)' 
_shelx_refln_list_code          4 
_shelx_F_calc_maximum      146.71 
_exptl_crystal_F_000       664.00 
_reflns_d_resolution_high  0.7496 
 
loop_ 
 _symmetry_equiv_pos_as_xyz 
 'x, y, z' 
 '-x, -y, z+1/2' 
 '-x+1/2, y+1/2, z+1/2' 
 'x+1/2, -y+1/2, z' 
 
_cell_length_a     7.8869 
_cell_length_b    11.0042 
_cell_length_c    17.5181 
_cell_angle_alpha  90.000 
_cell_angle_beta   90.000 
_cell_angle_gamma  90.000 
 
_shelx_F_squared_multiplier     1.000 
 
loop_ 
 _refln_index_h 
 _refln_index_k 
 _refln_index_l 
 _refln_F_squared_calc 
 _refln_F_squared_meas 
 _refln_F_squared_sigma 
 _refln_observed_status 
   0   1 -23       39.23       53.01     10.60 o 
   1   1 -23       11.29       17.35      4.91 o 
   1   2 -23      103.88      103.96     13.83 o 
   0   0 -22      229.98      211.02     24.58 o 
   2   0 -22      268.58      253.58     18.98 o 
   1   1 -22      127.66      127.83      9.92 o 
   2   1 -22        0.27        3.50      3.78 o 
   3   1 -22      159.98      167.82     11.17 o 
   0   2 -22        6.94        4.23      4.92 o 
   1   2 -22       19.97       16.00      4.52 o 
   2   2 -22       21.70       18.60      5.77 o 
   3   2 -22        4.12        0.56      3.33 o 
   1   3 -22       17.23       17.25      4.86 o 
   2   3 -22        7.98       10.20      4.22 o 
   0   4 -22       56.51       56.40     17.29 o 
   1   4 -22       11.56       11.98      4.66 o 
   2   4 -22       93.26       86.00     11.14 o 
   2   0 -21       69.86       76.79     10.89 o 
   4   0 -21       78.03       74.01     10.93 o 
   0   1 -21       53.65       63.54     10.35 o 
   1   1 -21       13.65       25.61      4.83 o 
   2   1 -21       74.60       70.31     10.37 o 
   3   1 -21       25.02       19.93      4.61 o 
   4   1 -21       59.62       75.07      8.12 o 
   1   2 -21      218.61      207.01     11.76 o 
   2   2 -21       17.11       12.61      4.23 o 
   3   2 -21       74.18       80.14      7.91 o 
   4   2 -21        4.45        1.30      3.53 o 
   0   3 -21      257.20      222.06     23.96 o 
   1   3 -21        2.77        2.86      3.62 o 
   2   3 -21      138.09      121.61     15.23 o 
   3   3 -21        0.46        2.12      3.28 o 
   4   3 -21       97.86      109.45     17.20 o 
   1   4 -21       49.94       38.36      6.50 o 
   2   4 -21       82.83       96.58     10.08 o 
   3   4 -21       31.56       40.24      7.38 o 
   0   5 -21        4.78        7.23      5.57 o 
   1   5 -21       33.60       31.66      6.59 o 
   2   5 -21       11.98       20.24      5.78 o 
   1   6 -21       12.79        2.40      5.30 o 
   0   0 -20      165.44      132.49     18.75 o 
   2   0 -20      108.58      122.88     14.27 o 
   4   0 -20      137.91      143.91     13.76 o 
   1   1 -20      507.33      447.54     16.41 o 
   2   1 -20       18.11       20.15      4.31 o 
   3   1 -20       10.76        6.14      3.23 o 
   4   1 -20       14.99       14.18      4.05 o 
   5   1 -20      115.43      140.26      9.80 o 
   0   2 -20       60.07       57.46      9.50 o 
   1   2 -20        2.26        6.65      3.13 o 
   2   2 -20       58.46       60.58      6.73 o 
   3   2 -20       21.18       12.91      4.02 o 
   4   2 -20       18.39       16.74      6.65 o 
   5   2 -20       41.71       31.39      7.02 o 
   1   3 -20        2.85        5.52      3.37 o 
   2   3 -20       29.82       37.65      5.97 o 
   3   3 -20       30.08       26.15      5.13 o 
   4   3 -20       42.74       38.98      7.54 o 
   0   4 -20       61.87       80.63     10.85 o 
   1   4 -20        8.02        5.53      3.41 o 
   2   4 -20       15.14        7.69      6.23 o 
   3   4 -20       24.06       33.23     15.69 o 
   4   4 -20      111.58      102.72     10.66 o 
   1   5 -20       35.87       22.28      5.48 o 
   2   5 -20       23.64       25.69      7.06 o 
   3   5 -20      143.22      142.34     11.95 o 
   4   5 -20       30.65       31.19      6.97 o 
   0   6 -20       55.09       76.66     14.79 o 
   1   6 -20        6.25        4.57      4.36 o 
   2   6 -20      204.02      225.93     19.11 o 
   3   6 -20       36.65       29.78      6.62 o 
   1   7 -20       35.78       28.66      7.30 o 
   2   7 -20        7.32       17.55      6.67 o 
   2   0 -19      119.22       88.92     10.60 o 
   4   0 -19      216.28      227.74     16.14 o 
   6   0 -19        1.88       -0.79      5.94 o 
   0   1 -19       67.45       76.52     10.52 o 
   1   1 -19       52.64       58.04      8.33 o 
   2   1 -19      124.32      121.10      8.44 o 
   3   1 -19      155.79      141.69      9.10 o 
   4   1 -19        6.13        4.39      3.26 o 
   5   1 -19       92.55       93.51      8.00 o 
   6   1 -19       80.25       92.04     14.96 o 
   1   2 -19      113.29      103.20      7.92 o 
   2   2 -19      214.94      203.69     10.71 o 
   3   2 -19       83.75       79.70      7.17 o 
   4   2 -19       91.10       92.34      7.75 o 
   5   2 -19       22.12       20.18      4.90 o 
   0   3 -19      284.68      280.15     17.71 o 
   1   3 -19       24.06       26.29      4.75 o 
   2   3 -19      377.89      356.68     14.03 o 
   3   3 -19       32.79       27.37      4.79 o 
   4   3 -19       80.72       88.36      9.60 o 
   5   3 -19       43.47       39.59      7.51 o 
   1   4 -19       60.33       58.98      6.60 o 
   2   4 -19        9.10       12.67      5.68 o 
   3   4 -19       98.95       96.00     12.27 o 
   4   4 -19       17.66       13.48      4.95 o 
   5   4 -19      176.40      186.40     13.70 o 
   0   5 -19        7.95       20.96      6.58 o 
   1   5 -19        4.81       10.09      3.52 o 
   2   5 -19       21.86       17.41      4.95 o 
   3   5 -19       22.24       15.96      7.14 o 
   4   5 -19       71.72       77.46      9.52 o 
   1   6 -19       19.37        9.46      4.21 o 
   2   6 -19        8.65       14.83      4.92 o 
   3   6 -19       30.67       33.87      6.79 o 
   4   6 -19       49.06       50.91      8.22 o 
   0   7 -19      136.48      140.82     18.33 o 
   1   7 -19       27.35       39.55     12.81 o 
   2   7 -19       14.53       18.45      6.25 o 
   3   7 -19        5.27        6.76      4.84 o 
   1   8 -19       28.39       29.41      7.50 o 
   2   8 -19       31.29       27.69      7.11 o 
   0   0 -18      182.59      215.19     21.04 o 
   2   0 -18      280.98      252.34     15.76 o 
   4   0 -18      406.16      391.15     29.37 o 
   6   0 -18      166.31      175.26     14.74 o 
   1   1 -18      218.82      208.50     11.70 o 
   2   1 -18       81.46       78.38      6.74 o 
   3   1 -18      178.73      171.29      9.33 o 
   4   1 -18       91.68       86.91      7.18 o 
   5   1 -18      215.80      208.45     12.81 o 
   6   1 -18        2.53        3.26      3.52 o 
   0   2 -18      169.83      151.75     12.59 o 
   1   2 -18       11.58       10.54      3.25 o 
   2   2 -18       17.09       11.48      4.21 o 
   3   2 -18       42.70       43.77      5.48 o 
   4   2 -18       17.45       17.40      4.07 o 
   5   2 -18       34.92       31.93      5.20 o 
   6   2 -18        5.65        2.36      4.51 o 
   1   3 -18        9.38       10.08      3.31 o 
   2   3 -18       85.40       85.33      7.22 o 
   3   3 -18      109.86       93.89      7.39 o 
   4   3 -18       61.69       52.75      7.31 o 
   5   3 -18       11.58        6.60      4.38 o 
   6   3 -18       16.81       21.69      6.06 o 
   0   4 -18       81.04       65.42     11.14 o 
   1   4 -18       65.22       56.41      6.11 o 
   2   4 -18       49.24       45.22      5.60 o 
   3   4 -18        8.50        5.66      3.93 o 
   4   4 -18       61.81       54.56      9.37 o 
   5   4 -18       12.24       10.04      4.71 o 
   6   4 -18       53.78       73.23     12.01 o 
   1   5 -18      161.43      164.24      9.52 o 
   2   5 -18       19.56       13.79      4.41 o 
   3   5 -18       61.59       58.61      7.90 o 
   4   5 -18       64.78       49.62      7.65 o 
   5   5 -18       21.15       22.82      6.06 o 
   0   6 -18      246.60      255.60     22.71 o 
   1   6 -18       41.22       39.53      6.64 o 
   2   6 -18       81.53       92.36     10.87 o 
   3   6 -18       18.48       20.73      6.46 o 
   4   6 -18       74.92       82.43      9.45 o 
   5   6 -18        1.24       -3.39      3.39 o 
   1   7 -18       95.51      102.18     14.48 o 
   2   7 -18       43.21       47.11      8.68 o 
   3   7 -18      130.92      141.44     14.43 o 
   4   7 -18       43.29       52.64      8.08 o 
   0   8 -18       33.25       39.16     10.83 o 
   1   8 -18       15.91       13.60      5.30 o 
   2   8 -18        2.97       -0.75      3.85 o 
   3   8 -18       10.97       13.38      5.78 o 
   1   9 -18       81.00       70.41     13.33 o 
   2   0 -17      649.28      673.93     26.29 o 
   4   0 -17        1.55       -0.68      3.20 o 
   6   0 -17       72.89       89.04     16.56 o 
   0   1 -17       34.71       29.77      6.33 o 
   1   1 -17      438.30      402.37     21.32 o 
   2   1 -17       75.67       73.07      7.70 o 
   3   1 -17        5.35        4.48      2.52 o 
   4   1 -17      173.04      180.60      9.71 o 
   5   1 -17       76.88       76.86      6.80 o 
   6   1 -17        2.97        3.21      3.02 o 
   7   1 -17       90.32      101.93     10.98 o 
   1   2 -17      211.04      219.21     10.15 o 
   2   2 -17       31.68       30.17      4.41 o 
   3   2 -17      199.66      205.03      9.89 o 
   4   2 -17       30.33       34.52      4.90 o 
   5   2 -17      374.14      366.93     15.36 o 
   6   2 -17       32.92       28.01      6.17 o 
   7   2 -17       36.96       47.78      8.16 o 
   0   3 -17      108.63      125.79     11.77 o 
   1   3 -17        6.81        4.77      2.52 o 
   2   3 -17      197.02      183.16      9.38 o 
   3   3 -17        4.58        2.45      2.57 o 
   4   3 -17      267.29      267.94     11.54 o 
   5   3 -17       47.55       57.05      8.29 o 
   6   3 -17       68.34       78.64     11.41 o 
   1   4 -17      192.90      193.40      9.68 o 
   2   4 -17       59.66       56.91      5.80 o 
   3   4 -17       30.52       39.79      5.35 o 
   4   4 -17       13.61       18.20      4.98 o 
   5   4 -17       77.43       91.50     14.64 o 
   6   4 -17       24.66       16.17      5.52 o 
   0   5 -17      108.69       95.41     10.32 o 
   1   5 -17       58.33       52.51      5.79 o 
   2   5 -17        9.78        4.15      3.25 o 
   3   5 -17       27.36       22.52      7.47 o 
   4   5 -17       12.34       12.19      4.53 o 
   5   5 -17       53.55       59.85      8.25 o 
   6   5 -17        1.62       -3.34      4.52 o 
   1   6 -17      105.57       99.26      8.73 o 
   2   6 -17       32.59       31.72      5.94 o 
   3   6 -17      167.49      152.27     11.27 o 
   4   6 -17       50.66       42.13      8.14 o 
   5   6 -17        3.63        8.32      6.24 o 
   0   7 -17      102.82      106.24     14.58 o 
   1   7 -17       33.05       36.42      6.88 o 
   2   7 -17       58.91       62.30      7.53 o 
   3   7 -17       11.23        9.96      6.57 o 
   4   7 -17       78.83       86.41      9.67 o 
   5   7 -17       83.77       82.93      9.94 o 
   1   8 -17       22.04       29.66      6.58 o 
   2   8 -17        5.32        1.81      3.90 o 
   3   8 -17       45.80       51.69     13.44 o 
   4   8 -17       12.80       23.35      6.08 o 
   0   9 -17      172.90      188.94     20.00 o 
   1   9 -17        1.47        2.63      3.95 o 
   2   9 -17        7.87       12.86      5.45 o 
   3   9 -17       37.84       35.32     10.94 o 
   0   0 -16     1758.19     1668.81     70.20 o 
   2   0 -16      763.76      707.04     26.98 o 
   4   0 -16      220.05      201.73     24.48 o 
   6   0 -16       59.29       78.24     12.39 o 
   1   1 -16      418.47      417.45     18.43 o 
   2   1 -16       67.85       69.62      5.83 o 
   3   1 -16      289.95      287.35     14.75 o 
   4   1 -16       15.70       12.21      3.31 o 
   5   1 -16      212.71      200.93      9.90 o 
   6   1 -16       19.76       20.00      4.25 o 
   7   1 -16       52.04       54.29      6.38 o 
   0   2 -16      168.26      170.71     18.33 o 
   1   2 -16       50.24       48.86      5.14 o 
   2   2 -16       76.91       84.79      6.32 o 
   3   2 -16      235.62      218.07      9.65 o 
   4   2 -16       66.18       66.71      6.30 o 
   5   2 -16       41.42       48.23      5.47 o 
   6   2 -16        4.42        7.22      4.18 o 
   7   2 -16       37.27       32.23      7.50 o 
   1   3 -16       33.75       28.80      4.12 o 
   2   3 -16       44.18       50.54      5.23 o 
   3   3 -16       62.19       69.17      5.95 o 
   4   3 -16      194.33      218.57     10.03 o 
   5   3 -16        1.13        2.16      3.61 o 
   6   3 -16       28.42       17.91      5.38 o 
   7   3 -16        5.46        7.95      4.75 o 
   0   4 -16       24.56       25.91      5.80 o 
   1   4 -16       12.19        3.05      2.35 o 
   2   4 -16      210.74      196.53     12.96 o 
   3   4 -16       30.37       34.52      4.66 o 
   4   4 -16       72.26       72.34      8.10 o 
   5   4 -16       31.14       32.61      6.35 o 
   6   4 -16       63.02       58.89      8.25 o 
   7   4 -16       49.30       60.73      9.04 o 
   1   5 -16       47.68       50.63      7.04 o 
   2   5 -16       91.46       78.72      7.82 o 
   3   5 -16      360.51      346.00     15.81 o 
   4   5 -16       55.50       63.06      8.87 o 
   5   5 -16       15.47       20.05     10.40 o 
   6   5 -16       13.89       14.73      9.41 o 
   0   6 -16      177.42      177.78     13.01 o 
   1   6 -16      102.28      104.42     11.06 o 
   2   6 -16       54.59       52.76      6.64 o 
   3   6 -16        6.73        6.46      3.72 o 
   4   6 -16      113.72      103.69     14.45 o 
   5   6 -16        7.58        6.85      4.42 o 
   6   6 -16      187.43      189.77     14.03 o 
   1   7 -16       68.88       62.92      9.62 o 
   2   7 -16       10.37        8.79      3.89 o 
   3   7 -16       37.11       37.07      6.49 o 
   4   7 -16        1.51        2.87      3.71 o 
   5   7 -16      126.21      121.19     11.22 o 
   0   8 -16       13.56       11.25      6.67 o 
   1   8 -16       13.31       19.44     10.00 o 
   2   8 -16       24.23       29.25      6.62 o 
   3   8 -16       31.67       25.75      5.79 o 
   4   8 -16        0.23        0.87      3.89 o 
   5   8 -16        6.76       21.94     16.77 o 
   1   9 -16       17.24       27.04      6.41 o 
   2   9 -16       34.84       54.67     18.02 o 
   3   9 -16       62.99       85.49     10.29 o 
   4   9 -16       74.95       68.95     12.71 o 
   0  10 -16       70.90       87.91     13.96 o 
   1  10 -16       54.57       61.41     14.27 o 
   2  10 -16       38.02       35.62     10.00 o 
   2   0 -15      408.06      384.33     17.42 o 
   4   0 -15      297.82      294.29     19.89 o 
   6   0 -15       75.55       77.43      9.59 o 
   8   0 -15       71.64       71.75     11.98 o 
   0   1 -15      429.26      402.84     17.67 o 
   1   1 -15      247.83      221.19      9.16 o 
   2   1 -15      226.86      232.25      9.32 o 
   3   1 -15       96.63       89.42      6.16 o 
   4   1 -15        8.42        9.58      2.89 o 
   5   1 -15      250.25      260.16     14.22 o 
   6   1 -15       55.69       56.03      5.88 o 
   7   1 -15       97.43      104.70      8.09 o 
   8   1 -15       25.45       29.21      7.01 o 
   1   2 -15      351.99      332.81     23.18 o 
   2   2 -15      526.21      510.13     14.76 o 
   3   2 -15       91.92       93.64      8.93 o 
   4   2 -15      238.63      248.80     14.01 o 
   5   2 -15      154.11      164.52      9.22 o 
   6   2 -15       12.51       12.37      3.48 o 
   7   2 -15      169.70      142.79     12.14 o 
   0   3 -15      178.14      163.44     11.33 o 
   1   3 -15      171.34      168.65      8.17 o 
   2   3 -15      176.75      168.49      8.29 o 
   3   3 -15       13.08       10.64      2.93 o 
   4   3 -15      243.36      245.00     10.27 o 
   5   3 -15       10.72       12.67      3.31 o 
   6   3 -15      318.82      324.65     19.71 o 
   7   3 -15        6.44        6.92      4.91 o 
   1   4 -15      474.23      425.82     13.61 o 
   2   4 -15       80.42       73.16      6.86 o 
   3   4 -15      100.80      106.11      8.48 o 
   4   4 -15       25.52       31.93      5.83 o 
   5   4 -15       70.68       81.12      8.85 o 
   6   4 -15       21.29       19.23      6.94 o 
   7   4 -15       41.68       50.27      8.33 o 
   0   5 -15      369.23      365.39     17.20 o 
   1   5 -15       29.91       33.28      4.36 o 
   2   5 -15       46.01       45.94      5.02 o 
   3   5 -15       28.55       31.08      5.45 o 
   4   5 -15       65.77       72.81      8.10 o 
   5   5 -15       81.91       77.21      9.30 o 
   6   5 -15        8.47       11.96      4.98 o 
   7   5 -15       18.37       11.60      5.02 o 
   1   6 -15      135.61      133.94      8.99 o 
   2   6 -15      328.51      310.82     13.91 o 
   3   6 -15        5.37       15.39      4.36 o 
   4   6 -15       73.71       75.26      8.30 o 
   5   6 -15       13.05       10.06      4.68 o 
   6   6 -15        4.14        2.08      4.27 o 
   0   7 -15      327.18      319.14     22.29 o 
   1   7 -15       34.24       24.62      4.66 o 
   2   7 -15       55.09       53.69      6.73 o 
   3   7 -15      193.30      198.73     25.78 o 
   4   7 -15       71.51       72.67      8.49 o 
   5   7 -15      130.14      115.91     10.70 o 
   6   7 -15       50.87       53.88      9.99 o 
   1   8 -15       70.16       68.67     10.94 o 
   2   8 -15        2.83        0.46      3.25 o 
   3   8 -15      105.10      105.41      9.59 o 
   4   8 -15       34.69       38.69      6.84 o 
   5   8 -15        6.71        3.02      5.08 o 
   0   9 -15       78.37      101.66     13.75 o 
   1   9 -15       11.51       11.47      4.65 o 
   2   9 -15       83.46      111.09     10.62 o 
   3   9 -15       10.09       21.32      4.76 o 
   4   9 -15       58.38       74.37     12.71 o 
   1  10 -15        1.41       -1.32      5.10 o 
   2  10 -15       14.04       30.00      9.17 o 
   3  10 -15       45.08       59.16     11.87 o 
   1  11 -15        1.56        2.29      6.04 o 
   0   0 -14     1633.77     1544.03     65.83 o 
   2   0 -14      901.37      823.93     44.68 o 
   4   0 -14       30.61       32.09      5.92 o 
   6   0 -14       41.31       45.16      7.66 o 
   8   0 -14       63.96       57.11      9.52 o 
   1   1 -14      535.08      478.41     13.62 o 
   2   1 -14      264.26      237.85      9.12 o 
   3   1 -14      134.55      122.65      7.11 o 
   4   1 -14       32.80       35.33      4.32 o 
   5   1 -14      375.69      377.83     13.19 o 
   6   1 -14       85.20       86.69      6.91 o 
   7   1 -14      196.13      191.49     17.14 o 
   8   1 -14        3.27        0.92      4.36 o 
   0   2 -14      411.16      362.08     19.37 o 
   1   2 -14       90.47       97.16      5.98 o 
   2   2 -14      174.40      174.34      9.95 o 
   3   2 -14       55.54       52.98      4.82 o 
   4   2 -14       92.00       89.13      8.23 o 
   5   2 -14      171.29      153.46      9.06 o 
   6   2 -14       32.63       32.11      5.38 o 
   7   2 -14       41.66       32.88      6.69 o 
   8   2 -14       15.33       12.74      5.74 o 
   1   3 -14      249.65      255.87      9.52 o 
   2   3 -14       56.63       59.21      5.06 o 
   3   3 -14      157.17      151.27      9.83 o 
   4   3 -14       35.49       39.94      4.54 o 
   5   3 -14       11.78        6.12      2.81 o 
   6   3 -14       74.79       76.90      9.27 o 
   7   3 -14       28.49       34.40      6.91 o 
   8   3 -14       70.76       72.78      9.62 o 
   0   4 -14      358.70      362.74     16.34 o 
   1   4 -14       94.28       97.79      6.16 o 
   2   4 -14       39.86       43.85      4.66 o 
   3   4 -14       71.44       76.14      5.71 o 
   4   4 -14       27.57       23.99      3.78 o 
   5   4 -14       20.32       24.07      5.54 o 
   6   4 -14       65.92       62.22      8.25 o 
   7   4 -14       60.79       63.36      8.84 o 
   1   5 -14      178.55      158.43      7.90 o 
   2   5 -14      133.15      118.40      7.04 o 
   3   5 -14      276.26      267.44     13.44 o 
   4   5 -14       50.19       39.50      6.11 o 
   5   5 -14      274.70      250.59     17.67 o 
   6   5 -14       11.98       14.26      5.18 o 
   7   5 -14       41.42       45.58      7.93 o 
   0   6 -14       85.76       93.32      8.80 o 
   1   6 -14      114.45      100.08      6.57 o 
   2   6 -14      250.86      246.14     21.73 o 
   3   6 -14       64.38       53.06      5.35 o 
   4   6 -14      418.60      411.95     17.42 o 
   5   6 -14        2.98        0.26      3.30 o 
   6   6 -14      214.06      238.22     14.85 o 
   7   6 -14       23.21       21.71      7.78 o 
   1   7 -14       43.44       40.99      5.37 o 
   2   7 -14       14.68       17.35      4.30 o 
   3   7 -14      287.28      269.63     10.90 o 
   4   7 -14       11.66       11.00      4.23 o 
   5   7 -14       60.70       57.95     15.48 o 
   6   7 -14      162.01      144.11     14.49 o 
   0   8 -14       14.93       15.00      6.25 o 
   1   8 -14        1.04        5.03      3.31 o 
   2   8 -14       13.65       13.74      3.99 o 
   3   8 -14       12.18        9.87      3.51 o 
   4   8 -14        5.52        7.19      4.29 o 
   5   8 -14       14.10       10.29      5.14 o 
   6   8 -14       12.19       10.83      7.08 o 
   1   9 -14       13.09       22.84      5.59 o 
   2   9 -14       25.97       16.24      4.85 o 
   3   9 -14        7.33        6.94      4.12 o 
   4   9 -14        3.94        5.12      4.79 o 
   5   9 -14       75.69       92.70     14.58 o 
   0  10 -14      133.46      120.61     14.58 o 
   1  10 -14       53.02       49.87      7.92 o 
   2  10 -14       73.26       69.79     11.67 o 
   3  10 -14        0.67       -3.44      3.85 o 
   4  10 -14       45.96       47.26      7.71 o 
   1  11 -14       15.58       30.41      8.54 o 
   2  11 -14       12.75       13.54      7.08 o 
   2   0 -13     1026.29     1014.28     31.88 o 
   4   0 -13      422.53      449.14     19.06 o 
   6   0 -13       83.46       75.29      9.11 o 
   8   0 -13       93.92      100.44     11.57 o 
   0   1 -13      722.10      695.98     33.54 o 
   1   1 -13      272.71      268.24      9.15 o 
   2   1 -13      738.31      677.86     20.87 o 
   3   1 -13       19.03       24.58      3.45 o 
   4   1 -13      217.31      219.69      8.94 o 
   5   1 -13       72.83       55.38      9.56 o 
   6   1 -13      117.09      114.67      7.60 o 
   7   1 -13       73.84       70.09      6.67 o 
   8   1 -13       25.78       23.78      6.05 o 
   1   2 -13      692.11      621.91     15.77 o 
   2   2 -13       55.15       47.65      6.09 o 
   3   2 -13      283.60      283.45     16.03 o 
   4   2 -13       31.79       39.28      4.21 o 
   5   2 -13      237.96      253.67     10.54 o 
   6   2 -13       63.07       65.28      6.00 o 
   7   2 -13       24.45       31.69      7.75 o 
   8   2 -13       17.32       17.51      5.79 o 
   0   3 -13      471.60      427.41     22.19 o 
   1   3 -13      115.55      121.02      6.36 o 
   2   3 -13      536.10      504.39     14.01 o 
   3   3 -13       41.45       45.74      3.72 o 
   4   3 -13      387.78      374.58     14.25 o 
   5   3 -13       97.02       75.95      7.99 o 
   6   3 -13      189.18      207.66     13.14 o 
   7   3 -13        2.09       -2.05      3.44 o 
   8   3 -13       64.15       87.76     10.29 o 
   1   4 -13      436.86      427.84     12.51 o 
   2   4 -13      184.97      165.32      8.69 o 
   3   4 -13      143.33      132.09      5.97 o 
   4   4 -13       25.41       23.46      4.21 o 
   5   4 -13      240.16      227.64     15.36 o 
   6   4 -13       10.14        9.49      4.44 o 
   7   4 -13       55.58       52.45      8.32 o 
   8   4 -13       10.63        7.70      5.04 o 
   0   5 -13       26.78       17.15      5.21 o 
   1   5 -13       95.59       90.76      5.84 o 
   2   5 -13       50.93       51.75      4.80 o 
   3   5 -13      163.60      142.90     10.43 o 
   4   5 -13       89.56       81.22      7.88 o 
   5   5 -13      109.13      108.34      9.53 o 
   6   5 -13       26.78       24.81      5.77 o 
   7   5 -13       19.98       25.61      7.52 o 
   1   6 -13      165.56      149.60      7.89 o 
   2   6 -13       50.73       44.11      4.47 o 
   3   6 -13      136.02      134.42      7.50 o 
   4   6 -13       96.80       81.37      8.13 o 
   5   6 -13       21.23       20.94      6.90 o 
   6   6 -13       14.60       16.60      5.32 o 
   7   6 -13       61.42       43.75     11.04 o 
   0   7 -13      140.89      139.57     13.54 o 
   1   7 -13      116.14      106.96      7.54 o 
   2   7 -13      216.64      201.02      8.76 o 
   3   7 -13       41.11       49.72      5.17 o 
   4   7 -13       68.16       70.50      7.86 o 
   5   7 -13       90.90       99.46      9.51 o 
   6   7 -13      157.46      166.67     15.11 o 
   7   7 -13        1.29       -4.17      4.17 o 
   1   8 -13      200.64      198.85     12.81 o 
   2   8 -13        0.90       -0.45      2.15 o 
   3   8 -13      144.40      150.51     10.13 o 
   4   8 -13       32.43       31.71      5.80 o 
   5   8 -13       57.42       79.89     10.75 o 
   6   8 -13      145.54      142.49     17.71 o 
   0   9 -13      299.64      311.43     21.46 o 
   1   9 -13        3.99        4.06      3.61 o 
   2   9 -13       62.78       63.66      6.15 o 
   3   9 -13       86.00       75.56      8.17 o 
   4   9 -13       62.04       62.29     11.46 o 
   5   9 -13       31.69       34.58      9.79 o 
   1  10 -13       40.97       59.95      7.41 o 
   2  10 -13        1.40       -4.52      7.29 o 
   3  10 -13       10.88       12.94      4.69 o 
   4  10 -13        7.90        9.13      4.64 o 
   1  11 -13       52.71       34.58      9.17 o 
   2  11 -13       12.19       11.98      5.01 o 
   3  11 -13        9.16        8.31      4.77 o 
   0   0 -12      111.72      108.95     11.25 o 
   2   0 -12      601.81      581.82     28.12 o 
   4   0 -12     2604.26     2668.69     69.97 o 
   6   0 -12      112.95      126.80     11.23 o 
   8   0 -12       41.25       41.98      8.51 o 
   1   1 -12       87.77       98.50      5.34 o 
   2   1 -12      286.33      308.54     10.86 o 
   3   1 -12      560.86      529.24     14.10 o 
   4   1 -12      103.38      106.49      7.94 o 
   5   1 -12      828.23      796.78     28.35 o 
   6   1 -12       12.50        6.72      3.02 o 
   7   1 -12        5.63        5.56      2.93 o 
   8   1 -12       22.66       25.87      5.00 o 
   0   2 -12       23.88       30.14      4.83 o 
   1   2 -12      151.12      162.50      8.57 o 
   2   2 -12      695.06      639.10     18.07 o 
   3   2 -12      325.41      328.86      8.84 o 
   4   2 -12      349.01      331.90     13.16 o 
   5   2 -12       55.95       44.49      4.65 o 
   6   2 -12       38.38       47.27      5.19 o 
   7   2 -12      146.59      138.09      8.73 o 
   8   2 -12        5.71        7.93      6.14 o 
   1   3 -12       36.11       32.46      3.50 o 
   2   3 -12      408.71      409.75     11.93 o 
   3   3 -12       67.97       71.43      5.04 o 
   4   3 -12       72.10       78.76      9.15 o 
   5   3 -12       11.68        7.72      2.57 o 
   6   3 -12       70.03       67.79      8.08 o 
   7   3 -12        3.04        3.39      3.79 o 
   8   3 -12       73.64       80.21      9.96 o 
   0   4 -12      444.05      470.70     17.73 o 
   1   4 -12       55.08       54.24      4.43 o 
   2   4 -12      320.18      312.34      9.65 o 
   3   4 -12      102.58       94.11      4.90 o 
   4   4 -12      192.73      218.59     10.63 o 
   5   4 -12       35.98       34.39      5.73 o 
   6   4 -12      253.21      217.06     16.40 o 
   7   4 -12      113.78      126.45     11.19 o 
   8   4 -12       53.21       70.50     10.90 o 
   1   5 -12      699.70      657.01     16.33 o 
   2   5 -12      338.24      320.36      9.08 o 
   3   5 -12      485.66      466.33     11.73 o 
   4   5 -12       63.19       51.88      6.38 o 
   5   5 -12       97.81       90.58      8.73 o 
   6   5 -12        1.57        2.07      3.54 o 
   7   5 -12      167.90      172.15     12.95 o 
   8   5 -12        4.13        0.62      5.00 o 
   0   6 -12     1297.93     1230.36     36.19 o 
   1   6 -12        0.46       -0.52      1.83 o 
   2   6 -12      111.55      110.85      6.32 o 
   3   6 -12      131.18      137.52      8.03 o 
   4   6 -12       26.39       26.99      5.04 o 
   5   6 -12        7.58        3.55      5.50 o 
   6   6 -12       90.36       97.28      9.83 o 
   7   6 -12       25.89       37.50     10.00 o 
   1   7 -12      660.76      675.07     39.10 o 
   2   7 -12      175.10      157.86      7.66 o 
   3   7 -12       25.98       25.49      3.92 o 
   4   7 -12       96.49       91.85     10.31 o 
   5   7 -12       27.31       23.45      5.48 o 
   6   7 -12        1.85        8.12      6.04 o 
   7   7 -12       59.01       54.37     12.92 o 
   0   8 -12      138.99      144.15     13.33 o 
   1   8 -12       81.43       86.16      7.73 o 
   2   8 -12       38.81       37.15      4.45 o 
   3   8 -12        1.85       -1.39      2.44 o 
   4   8 -12      137.08      150.00     16.59 o 
   5   8 -12       76.65       68.33     12.29 o 
   6   8 -12      103.84      111.03     15.83 o 
   1   9 -12       73.06       79.61      7.66 o 
   2   9 -12        8.09        4.43      3.65 o 
   3   9 -12      143.91      113.33      8.33 o 
   4   9 -12       33.19       36.87      9.58 o 
   5   9 -12       81.54       94.78     14.17 o 
   6   9 -12       93.28       87.70     15.00 o 
   0  10 -12       66.10       94.16     11.67 o 
   1  10 -12       34.04       25.27      5.36 o 
   2  10 -12       33.87       38.00      6.03 o 
   3  10 -12        8.95       12.33      4.56 o 
   4  10 -12       69.32       58.10      7.94 o 
   5  10 -12       33.50       30.41      9.37 o 
   1  11 -12      144.24      196.65     16.87 o 
   2  11 -12       78.88      107.42      9.35 o 
   3  11 -12       43.81       44.48      7.22 o 
   4  11 -12       13.51       11.96      5.23 o 
   2  12 -12       32.24       31.87      9.37 o 
   2   0 -11      642.72      631.40     21.60 o 
   4   0 -11      706.36      698.31     27.08 o 
   6   0 -11        8.92       10.34     10.73 o 
   8   0 -11      115.90      128.13     12.76 o 
   0   1 -11      199.05      220.86     13.23 o 
   1   1 -11      633.39      660.16     15.61 o 
   2   1 -11      163.57      145.70      5.28 o 
   3   1 -11      306.16      297.08      6.63 o 
   4   1 -11      294.24      264.48      9.66 o 
   5   1 -11      210.57      206.06     14.69 o 
   6   1 -11       10.95        7.84      3.61 o 
   7   1 -11       66.54       80.25      6.85 o 
   8   1 -11       30.54       27.91      5.01 o 
   9   1 -11       37.00       42.53      9.06 o 
   1   2 -11     1977.19     1875.13     40.86 o 
   2   2 -11      101.71       95.35      5.16 o 
   3   2 -11     1244.69     1207.13     21.72 o 
   4   2 -11      541.03      528.02     14.61 o 
   5   2 -11      438.20      433.41     13.29 o 
   6   2 -11       11.02        9.57      3.05 o 
   7   2 -11      154.44      159.34     12.83 o 
   8   2 -11      124.67      138.94     18.76 o 
   9   2 -11        9.76       16.00      6.59 o 
   0   3 -11      859.31      916.57     27.52 o 
   1   3 -11       58.39       67.19      4.41 o 
   2   3 -11      966.79      937.66     17.38 o 
   3   3 -11      141.03      141.55      5.63 o 
   4   3 -11      216.97      192.41      9.83 o 
   5   3 -11      103.94       95.99      6.24 o 
   6   3 -11       45.99       48.15      5.11 o 
   7   3 -11       64.88       52.68      7.68 o 
   8   3 -11       53.34       42.02     14.42 o 
   9   3 -11        3.07        5.37      5.42 o 
   1   4 -11      300.93      317.51      9.55 o 
   2   4 -11       65.28       58.92      4.41 o 
   3   4 -11      121.36      115.89      5.13 o 
   4   4 -11      126.62      116.93      6.29 o 
   5   4 -11      195.28      190.07     11.48 o 
   6   4 -11       37.08       36.26      9.03 o 
   7   4 -11       39.42       39.76      7.16 o 
   8   4 -11       17.33        9.82     10.94 o 
   0   5 -11      472.10      452.66     22.91 o 
   1   5 -11       28.01       28.23      3.39 o 
   2   5 -11      324.54      344.97      9.21 o 
   3   5 -11       46.44       41.95      3.44 o 
   4   5 -11       76.39       74.63      7.21 o 
   5   5 -11       74.95       75.10      8.08 o 
   6   5 -11      150.78      167.71     11.83 o 
   7   5 -11        6.97        6.65      5.10 o 
   8   5 -11       20.42       15.83      8.12 o 
   1   6 -11       24.10       23.30      2.80 o 
   2   6 -11      611.78      569.09     14.61 o 
   3   6 -11       29.25       32.31      4.00 o 
   4   6 -11        7.01        9.12      3.54 o 
   5   6 -11      131.72      134.07     13.52 o 
   6   6 -11      112.39       98.67      9.70 o 
   7   6 -11      125.16      113.53     16.25 o 
   8   6 -11      103.88      113.11     16.87 o 
   0   7 -11      467.52      445.56     18.75 o 
   1   7 -11      750.60      738.76     17.39 o 
   2   7 -11      183.28      184.36      7.92 o 
   3   7 -11       24.90       28.90      3.93 o 
   4   7 -11      316.38      297.25     28.43 o 
   5   7 -11       22.11       14.79      4.65 o 
   6   7 -11       29.75       40.62     10.42 o 
   7   7 -11        4.88       11.87      7.08 o 
   1   8 -11       67.74       76.10      5.61 o 
   2   8 -11      239.50      237.61     15.06 o 
   3   8 -11      232.13      217.35      9.28 o 
   4   8 -11      250.77      228.09     15.37 o 
   5   8 -11      161.17      157.90     16.87 o 
   6   8 -11       24.92       38.12     10.21 o 
   7   8 -11       31.82       50.83     12.08 o 
   0   9 -11      403.42      376.42     21.66 o 
   1   9 -11      143.67      128.75     12.27 o 
   2   9 -11      225.93      246.57     10.36 o 
   3   9 -11       16.78       13.77      5.00 o 
   4   9 -11       32.51       23.54      7.71 o 
   5   9 -11       45.55       40.00     10.00 o 
   6   9 -11      199.24      229.15     21.87 o 
   1  10 -11       43.13       40.30      4.81 o 
   2  10 -11        7.39        3.67      3.44 o 
   3  10 -11       47.41       50.25      7.71 o 
   4  10 -11       14.37       18.70      5.28 o 
   5  10 -11        1.51        8.54      6.46 o 
   1  11 -11       26.88       24.16      7.50 o 
   2  11 -11       18.58       21.25     12.81 o 
   3  11 -11        9.35        7.96      5.62 o 
   4  11 -11       23.64       26.03      6.26 o 
   2  12 -11        4.52        7.92      6.46 o 
   3  12 -11        0.62       -0.42      3.68 o 
   0   0 -10      856.52      862.21     33.96 o 
   2   0 -10     1551.81     1601.58     39.17 o 
   4   0 -10      210.87      193.92     11.04 o 
   6   0 -10     1171.57     1174.51     81.87 o 
   8   0 -10       12.50       12.49      8.54 o 
   1   1 -10     1278.54     1346.76     25.39 o 
   2   1 -10      242.43      258.60      6.97 o 
   3   1 -10      361.41      375.97      7.32 o 
   4   1 -10      243.88      232.04     10.43 o 
   5   1 -10      293.33      283.79     13.96 o 
   6   1 -10       43.38       56.22      5.47 o 
   7   1 -10      191.84      172.95      9.50 o 
   8   1 -10       19.68       21.23      4.58 o 
   9   1 -10       14.44       16.87      7.92 o 
   0   2 -10     1149.09     1086.43     30.62 o 
   1   2 -10      645.13      708.68     13.67 o 
   2   2 -10      437.94      446.01      9.01 o 
   3   2 -10      156.80      152.10      5.48 o 
   4   2 -10      225.87      206.92     10.79 o 
   5   2 -10       28.86       39.82      4.24 o 
   6   2 -10       32.05       37.03      4.59 o 
   7   2 -10       22.45       21.27      5.99 o 
   8   2 -10        6.32        6.39      4.73 o 
   9   2 -10       18.13       45.62     12.08 o 
   1   3 -10       65.14       67.55      4.17 o 
   2   3 -10       13.02       17.10      2.87 o 
   3   3 -10      112.95      111.85      4.71 o 
   4   3 -10      221.71      218.45     10.92 o 
   5   3 -10      127.88      124.97      7.61 o 
   6   3 -10       12.18       14.67      3.24 o 
   7   3 -10       87.93       96.30      9.87 o 
   8   3 -10       24.20       34.73      7.81 o 
   9   3 -10        2.47        3.40      5.03 o 
   0   4 -10      586.00      539.67     18.43 o 
   1   4 -10       23.81       19.60      2.86 o 
   2   4 -10      791.44      751.67     14.93 o 
   3   4 -10       31.08       31.43      2.86 o 
   4   4 -10      169.41      145.32      8.96 o 
   5   4 -10       35.75       38.23      6.46 o 
   6   4 -10      417.10      449.25     18.51 o 
   7   4 -10       92.87       88.93      9.67 o 
   8   4 -10       47.59       68.37     23.12 o 
   9   4 -10       36.94       38.12     12.08 o 
   1   5 -10     1224.97     1156.63     20.60 o 
   2   5 -10      128.07      127.95      6.13 o 
   3   5 -10      482.88      429.45     12.82 o 
   4   5 -10      106.83      100.10      8.22 o 
   5   5 -10       50.29       46.49      6.45 o 
   6   5 -10      115.52      114.62      9.99 o 
   7   5 -10      153.17      175.82     25.62 o 
   8   5 -10       41.67       38.33     10.62 o 
   0   6 -10     1578.58     1523.66     42.61 o 
   1   6 -10       88.00       92.11      4.53 o 
   2   6 -10      809.84      769.56     20.54 o 
   3   6 -10      236.64      218.44      8.64 o 
   4   6 -10      118.65       97.78     10.88 o 
   5   6 -10      147.60      140.92     10.18 o 
   6   6 -10       33.10       28.16      7.08 o 
   7   6 -10        2.08       -2.71      4.79 o 
   8   6 -10       28.00       27.50     10.21 o 
   1   7 -10      246.43      242.55      8.79 o 
   2   7 -10       23.83       22.59      3.35 o 
   3   7 -10      337.40      315.03     13.17 o 
   4   7 -10        3.63        1.31      2.78 o 
   5   7 -10       22.79       13.22      5.10 o 
   6   7 -10       58.16       49.37     10.83 o 
   7   7 -10        3.58        1.67      5.21 o 
   8   7 -10        7.89        8.54      6.87 o 
   0   8 -10       44.69       36.66      7.08 o 
   1   8 -10       64.29       68.42      5.98 o 
   2   8 -10       94.15       93.63     10.19 o 
   3   8 -10       25.44       28.83      4.06 o 
   4   8 -10      132.34      151.24     15.42 o 
   5   8 -10        1.85        2.29      5.00 o 
   6   8 -10       68.48       68.05      9.63 o 
   7   8 -10       20.06       35.65     20.41 o 
   1   9 -10       83.70       83.64      5.81 o 
   2   9 -10       82.70       75.56      5.89 o 
   3   9 -10       28.96       33.41      5.66 o 
   4   9 -10       79.18       81.66     12.29 o 
   5   9 -10       91.57       86.12     10.11 o 
   6   9 -10        6.23        4.01      6.35 o 
   0  10 -10       11.24       14.17      5.62 o 
   1  10 -10       28.63       27.06      9.48 o 
   2  10 -10      109.81      126.89      9.28 o 
   3  10 -10       20.19       17.04      5.42 o 
   4  10 -10       57.84       52.19      7.36 o 
   5  10 -10        4.70        7.29      6.46 o 
   6  10 -10       12.46       11.86      6.20 o 
   1  11 -10      105.06       96.32      8.10 o 
   2  11 -10       26.24       23.76      5.10 o 
   3  11 -10      209.02      240.10     15.00 o 
   4  11 -10       17.20       12.81      5.01 o 
   5  11 -10       26.01       17.08      8.33 o 
   1  12 -10       47.73       47.50      9.58 o 
   2  12 -10       38.56       54.58     10.21 o 
   3  12 -10        0.30        0.50      6.04 o 
   4  12 -10       52.29       46.90     11.14 o 
   2   0  -9      348.90      367.56     12.74 o 
   4   0  -9      211.92      238.91     12.50 o 
   6   0  -9      342.04      416.84     19.38 o 
   8   0  -9      789.56      800.67     31.98 o 
   0   1  -9     3060.40     3350.12     77.55 o 
   1   1  -9      129.67      118.64      4.84 o 
   2   1  -9      702.71      685.40     12.14 o 
   3   1  -9      349.78      348.22      6.73 o 
   4   1  -9      422.25      424.65     17.51 o 
   5   1  -9      141.14      130.44     10.28 o 
   6   1  -9      449.20      466.28     14.62 o 
   7   1  -9      160.15      179.56     14.94 o 
   8   1  -9       91.04       88.80      7.73 o 
   9   1  -9       71.84       81.03     14.79 o 
   1   2  -9      648.82      670.00     13.09 o 
   2   2  -9       11.36       10.41      1.44 o 
   3   2  -9      713.59      757.24     14.95 o 
   4   2  -9      320.57      319.66     11.34 o 
   5   2  -9      984.05      931.69     21.50 o 
   6   2  -9       27.35       24.19      4.50 o 
   7   2  -9       86.10       89.79      7.03 o 
   8   2  -9       11.45       15.23      5.80 o 
   9   2  -9       39.66       62.91     13.54 o 
   0   3  -9     3286.55     3323.92     79.45 o 
   1   3  -9      199.13      231.40      6.19 o 
   2   3  -9       51.75       47.74      2.98 o 
   3   3  -9      109.17      128.21      4.81 o 
   4   3  -9      833.45      844.41     19.18 o 
   5   3  -9       84.46       94.91      5.85 o 
   6   3  -9      280.88      304.74     11.21 o 
   7   3  -9       51.82       61.72      8.23 o 
   8   3  -9       53.14       42.84      8.71 o 
   9   3  -9       10.06       16.87      8.33 o 
   1   4  -9      696.77      726.69     14.05 o 
   2   4  -9       32.27       32.26      2.63 o 
   3   4  -9      198.06      207.76      6.36 o 
   4   4  -9      304.54      297.70     14.71 o 
   5   4  -9      287.70      285.12     14.34 o 
   6   4  -9      109.94      111.25      9.52 o 
   7   4  -9       18.13       10.94      8.23 o 
   8   4  -9        1.80        0.12      4.75 o 
   9   4  -9       10.40        7.08      7.08 o 
   0   5  -9      134.81      143.43      8.26 o 
   1   5  -9      279.29      290.08      7.50 o 
   2   5  -9       65.28       54.72      3.45 o 
   3   5  -9      110.42      102.66      4.58 o 
   4   5  -9       59.59       69.48      6.64 o 
   5   5  -9      227.17      230.30     12.75 o 
   6   5  -9       64.53       68.20      6.87 o 
   7   5  -9       52.43       42.38      6.83 o 
   8   5  -9       71.22       76.45     14.58 o 
   9   5  -9       12.53       11.46      8.12 o 
   1   6  -9       54.56       52.57      3.40 o 
   2   6  -9      154.84      154.48      7.04 o 
   3   6  -9       47.97       50.88      4.41 o 
   4   6  -9       33.54       27.03      4.14 o 
   5   6  -9       17.30       14.34      3.66 o 
   6   6  -9       88.86       96.52      9.41 o 
   7   6  -9       39.58       34.40     11.77 o 
   8   6  -9       20.94       19.14      6.71 o 
   0   7  -9     1576.04     1550.63     63.12 o 
   1   7  -9      189.08      202.10      7.30 o 
   2   7  -9      229.96      206.73      7.95 o 
   3   7  -9      270.61      280.35     27.09 o 
   4   7  -9       17.29       11.69      3.14 o 
   5   7  -9       68.38       63.17      6.96 o 
   6   7  -9      108.20      119.49     11.65 o 
   7   7  -9       64.79       67.56     17.39 o 
   8   7  -9       81.52       80.13     14.48 o 
   1   8  -9      731.86      704.13     16.18 o 
   2   8  -9      436.38      455.13     13.68 o 
   3   8  -9      694.57      657.53     16.45 o 
   4   8  -9      148.36      161.69     11.67 o 
   5   8  -9      122.90      128.89     11.53 o 
   6   8  -9       29.99       27.11      6.82 o 
   7   8  -9       58.76       80.53     11.12 o 
   0   9  -9      184.51      167.90     12.92 o 
   1   9  -9      286.75      268.45     12.65 o 
   2   9  -9      124.67      138.89      7.45 o 
   3   9  -9      170.20      162.49     10.11 o 
   4   9  -9      274.25      287.63     15.51 o 
   5   9  -9       58.94       66.38      9.10 o 
   6   9  -9        3.65       11.35      5.45 o 
   7   9  -9       18.05       16.60      6.70 o 
   1  10  -9        8.55       11.56      3.75 o 
   2  10  -9        8.00        5.44      3.23 o 
   3  10  -9       34.65       36.42      6.03 o 
   4  10  -9        9.42        9.89      4.42 o 
   5  10  -9       40.78       61.09      8.91 o 
   6  10  -9        0.41        0.91      4.47 o 
   1  11  -9        6.66        2.72      3.10 o 
   2  11  -9       23.04       32.72      5.66 o 
   3  11  -9       36.28       39.62      6.48 o 
   4  11  -9       36.30       45.90     10.83 o 
   5  11  -9        1.92        3.75      6.25 o 
   1  12  -9       14.69       14.58      6.46 o 
   2  12  -9        7.21        6.25      5.83 o 
   3  12  -9       18.38       20.03      5.30 o 
   4  12  -9        3.77        3.75      4.12 o 
   1  13  -9        5.28       12.29      6.25 o 
   2  13  -9       28.51       32.91      8.96 o 
   0   0  -8     2813.31     3099.72    103.32 o 
   2   0  -8     1112.76     1122.77     19.99 o 
   4   0  -8       26.50       23.94      4.51 o 
   6   0  -8      858.10      868.13     40.73 o 
   8   0  -8       82.06       69.58     12.29 o 
   1   1  -8     3598.93     3697.88     54.29 o 
   2   1  -8      218.37      234.92      5.67 o 
   3   1  -8     1225.02     1213.84     16.36 o 
   4   1  -8       84.83       92.32      5.29 o 
   5   1  -8      406.73      405.72     18.01 o 
   6   1  -8      163.82      157.34      9.05 o 
   7   1  -8       61.58       54.96      5.98 o 
   8   1  -8       26.98       22.62      5.25 o 
   9   1  -8      304.80      320.51     18.33 o 
   0   2  -8     1771.15     1787.79     44.63 o 
   1   2  -8     2220.49     2461.51     33.30 o 
   2   2  -8      138.74      156.46      4.63 o 
   3   2  -8      363.62      370.38      7.99 o 
   4   2  -8      395.39      385.73     11.27 o 
   5   2  -8       23.52       17.94      3.11 o 
   6   2  -8      451.83      439.84     14.52 o 
   7   2  -8       85.24       83.52      7.46 o 
   8   2  -8      117.60      112.57     12.10 o 
   9   2  -8       12.33       16.25      7.92 o 
   1   3  -8      355.64      388.78      7.65 o 
   2   3  -8      973.47     1055.77     18.29 o 
   3   3  -8      140.51      137.91      4.78 o 
   4   3  -8      124.97      117.30      5.78 o 
   5   3  -8       42.97       47.55      4.53 o 
   6   3  -8       89.33       91.15      6.35 o 
   7   3  -8       65.38       76.09     11.25 o 
   8   3  -8       94.75      126.44     20.62 o 
   9   3  -8       32.77       21.66      8.75 o 
   0   4  -8     1189.28     1323.26     39.58 o 
   1   4  -8      129.54      145.91      4.70 o 
   2   4  -8      392.09      377.13      8.69 o 
   3   4  -8      337.53      390.38     11.44 o 
   4   4  -8      140.28      146.01      7.25 o 
   5   4  -8       76.93       77.89      6.89 o 
   6   4  -8      114.11      113.33      8.10 o 
   7   4  -8        9.91        6.94      3.81 o 
   8   4  -8      103.34      119.17     10.59 o 
   9   4  -8       46.06       46.04     12.29 o 
   1   5  -8      725.73      684.14     15.38 o 
   2   5  -8      206.35      209.84      6.15 o 
   3   5  -8      469.06      427.45      9.25 o 
   4   5  -8      265.31      268.06     10.35 o 
   5   5  -8      422.26      394.90     19.74 o 
   6   5  -8       58.78       59.84      7.02 o 
   7   5  -8      434.42      428.41     17.82 o 
   8   5  -8       85.70      106.22     12.41 o 
   9   5  -8       31.37       33.65      8.50 o 
   0   6  -8      602.63      605.80     15.47 o 
   1   6  -8      265.21      257.67      6.97 o 
   2   6  -8      739.89      695.85     13.88 o 
   3   6  -8       43.88       38.16      3.49 o 
   4   6  -8      318.93      297.55     11.09 o 
   5   6  -8       90.31       96.80      7.96 o 
   6   6  -8      544.94      530.24     19.36 o 
   7   6  -8       92.29      116.33     30.31 o 
   8   6  -8       98.02       90.46     11.76 o 
   1   7  -8       22.16       21.88      2.79 o 
   2   7  -8      474.15      448.57     16.38 o 
   3   7  -8      358.87      351.71      9.92 o 
   4   7  -8       13.60       13.46      3.57 o 
   5   7  -8       65.22       61.18      8.26 o 
   6   7  -8        7.56        5.75      5.42 o 
   7   7  -8       69.82       77.34     10.70 o 
   8   7  -8       40.24       30.44      8.05 o 
   0   8  -8     2394.07     2378.84     56.55 o 
   1   8  -8       96.25       83.08      6.32 o 
   2   8  -8      280.23      281.49      8.84 o 
   3   8  -8        6.43       11.30      2.70 o 
   4   8  -8      152.24      155.21     22.71 o 
   5   8  -8      133.91      145.95     17.92 o 
   6   8  -8        5.30        3.28      4.35 o 
   7   8  -8        2.25        0.70      4.43 o 
   8   8  -8        2.87        0.37      4.85 o 
   1   9  -8      333.31      334.53     10.94 o 
   2   9  -8       19.48       19.17      4.27 o 
   3   9  -8      334.49      324.63     13.34 o 
   4   9  -8       17.49       14.07      4.80 o 
   5   9  -8       85.37       92.83     11.87 o 
   6   9  -8      118.90      150.10     18.44 o 
   7   9  -8       25.22       26.43      7.50 o 
   0  10  -8      260.58      262.26     14.89 o 
   1  10  -8        7.10        6.25      3.09 o 
   2  10  -8      138.14      140.18     15.73 o 
   3  10  -8       28.55       40.89      6.87 o 
   4  10  -8      208.39      211.22     16.75 o 
   5  10  -8      127.42      143.40     12.54 o 
   6  10  -8       71.29      106.06     11.91 o 
   1  11  -8       41.06       53.54      8.96 o 
   2  11  -8        0.16       -1.46      2.74 o 
   3  11  -8       87.95       84.35      8.39 o 
   4  11  -8       23.52       32.90      6.48 o 
   5  11  -8      147.41      175.61     18.75 o 
   1  12  -8       17.04       26.04      7.29 o 
   2  12  -8       86.32       98.32     12.50 o 
   3  12  -8       11.52       12.16      5.42 o 
   4  12  -8       22.56       20.07      5.89 o 
   1  13  -8        2.67       -3.33      4.58 o 
   2  13  -8       17.16       16.46      7.08 o 
   3  13  -8       59.16       73.33     12.29 o 
   2   0  -7      333.24      352.26      7.95 o 
   4   0  -7     1537.17     1683.17     45.29 o 
   6   0  -7      521.69      521.40     32.29 o 
   8   0  -7     1502.83     1457.16     63.54 o 
  10   0  -7       41.93       69.16     14.37 o 
   0   1  -7      639.27      661.92     19.30 o 
   1   1  -7      597.47      674.27     11.93 o 
   2   1  -7     1491.35     1564.02     20.62 o 
   3   1  -7      235.38      235.26      6.89 o 
   4   1  -7      844.63      859.38     40.38 o 
   5   1  -7       71.99       79.92      7.70 o 
   6   1  -7      223.21      219.17      9.95 o 
   7   1  -7      979.52      907.33     23.72 o 
   8   1  -7       26.41       40.48     15.00 o 
   9   1  -7      167.40      210.02     14.50 o 
   1   2  -7      352.20      360.01      6.97 o 
   2   2  -7      744.85      786.57     12.70 o 
   3   2  -7     2642.01     2800.16     38.41 o 
   4   2  -7      156.18      166.20     12.81 o 
   5   2  -7      167.62      169.80      6.92 o 
   6   2  -7       39.30       41.65      5.85 o 
   7   2  -7      415.59      411.75     19.78 o 
   8   2  -7      119.09      126.97     10.62 o 
   9   2  -7       94.58      109.16     16.46 o 
   0   3  -7      306.49      436.03     16.46 o 
   1   3  -7      387.70      427.53      7.90 o 
   2   3  -7     1022.79     1023.34     15.78 o 
   3   3  -7       97.03       89.45      3.90 o 
   4   3  -7     1154.09     1120.81     27.50 o 
   5   3  -7        5.40        9.97      2.21 o 
   6   3  -7      410.75      398.76     11.81 o 
   7   3  -7       44.74       44.32      6.48 o 
   8   3  -7       58.65       64.62      9.69 o 
   9   3  -7       16.50       22.11     12.39 o 
   1   4  -7      101.19       92.12      3.63 o 
   2   4  -7       78.67       74.95      3.37 o 
   3   4  -7      203.17      203.35      6.59 o 
   4   4  -7      284.82      287.29     12.15 o 
   5   4  -7      356.36      353.94     10.08 o 
   6   4  -7       52.00       54.09      6.59 o 
   7   4  -7      193.97      194.54     12.03 o 
   8   4  -7        5.56        4.91      6.35 o 
   9   4  -7       22.88       32.28      7.80 o 
   0   5  -7     3383.56     3467.31     64.24 o 
   1   5  -7      373.07      411.28      8.80 o 
   2   5  -7       94.51      100.92      3.75 o 
   3   5  -7       60.06       53.44      2.89 o 
   4   5  -7       48.36       33.42      4.17 o 
   5   5  -7       72.01       69.13      7.57 o 
   6   5  -7      186.61      205.65     11.71 o 
   7   5  -7       14.31       13.66      4.63 o 
   8   5  -7        5.21        9.21      5.94 o 
   9   5  -7       14.71       15.29      6.70 o 
   1   6  -7      360.70      369.27      8.38 o 
   2   6  -7      161.22      146.23      4.65 o 
   3   6  -7      227.53      243.09      7.62 o 
   4   6  -7      967.38     1007.76     51.77 o 
   5   6  -7      106.36       97.96      7.91 o 
   6   6  -7      123.75      117.19      9.17 o 
   7   6  -7      104.43      108.86     11.92 o 
   8   6  -7        3.34       -0.55      4.41 o 
   9   6  -7       30.13       32.37      8.21 o 
   0   7  -7       63.85       75.95      5.37 o 
   1   7  -7      118.45      117.35      4.54 o 
   2   7  -7      289.13      295.70      8.14 o 
   3   7  -7      213.26      216.81      7.94 o 
   4   7  -7      264.49      253.56     14.20 o 
   5   7  -7      514.11      494.35     21.70 o 
   6   7  -7      105.18       99.94     10.97 o 
   7   7  -7       30.79       34.78      7.80 o 
   8   7  -7       86.98       79.81     11.56 o 
   1   8  -7      982.63      947.46     18.72 o 
   2   8  -7      664.98      643.18     14.81 o 
   3   8  -7      261.98      266.72      9.56 o 
   4   8  -7       98.27      100.90      9.46 o 
   5   8  -7       69.15       75.81      9.28 o 
   6   8  -7       81.23       68.45     15.73 o 
   7   8  -7      126.15      125.62     13.29 o 
   8   8  -7        1.85        1.91      5.09 o 
   0   9  -7      214.28      220.74      9.94 o 
   1   9  -7      175.99      181.34      7.59 o 
   2   9  -7      475.82      482.84     16.34 o 
   3   9  -7       99.85       94.43      6.74 o 
   4   9  -7       16.15       17.16      3.93 o 
   5   9  -7       41.87       35.22      7.20 o 
   6   9  -7       89.79       85.39     11.01 o 
   7   9  -7        0.57        0.52      4.54 o 
   1  10  -7       85.07       80.27      8.85 o 
   2  10  -7      143.93      149.97      9.57 o 
   3  10  -7        2.70       -0.90      4.79 o 
   4  10  -7       37.55       38.67      5.41 o 
   5  10  -7        7.85        4.72      4.55 o 
   6  10  -7       15.89       14.17      6.17 o 
   7  10  -7        8.13       17.42      7.20 o 
   0  11  -7       18.48       24.37      6.46 o 
   1  11  -7        7.56        4.17      4.37 o 
   2  11  -7       57.69       57.63      6.67 o 
   3  11  -7       12.78        8.58      4.05 o 
   4  11  -7       34.47       47.27      7.14 o 
   5  11  -7        4.85        2.71      6.25 o 
   6  11  -7       12.55        7.97      5.33 o 
   1  12  -7      122.90      143.32     13.75 o 
   2  12  -7       29.28       28.75      8.12 o 
   3  12  -7        9.09       15.55      6.67 o 
   4  12  -7       11.57        9.79      4.71 o 
   5  12  -7        9.84        4.17      6.46 o 
   1  13  -7       27.15       24.58      7.29 o 
   2  13  -7       39.58       34.37      9.17 o 
   3  13  -7        3.39       -0.42      5.42 o 
   0   0  -6    11415.79    11738.52    349.76 o 
   2   0  -6      258.54      237.99      5.92 o 
   4   0  -6      332.51      325.30     14.16 o 
   6   0  -6     1535.32     1481.76     56.24 o 
   8   0  -6      538.33      499.54     30.62 o 
  10   0  -6      127.83      137.70     18.54 o 
   1   1  -6      391.63      393.10      6.91 o 
   2   1  -6      229.01      243.08      4.16 o 
   3   1  -6      497.27      530.20     12.56 o 
   4   1  -6      225.72      229.58      8.06 o 
   5   1  -6      408.99      432.85     11.36 o 
   6   1  -6        2.04        6.96      2.31 o 
   7   1  -6      146.61      153.46     10.80 o 
   8   1  -6      234.87      241.61     17.39 o 
   9   1  -6       41.18       39.26      7.66 o 
  10   1  -6        2.30       11.87      8.12 o 
   0   2  -6      540.07      625.60     14.46 o 
   1   2  -6      382.68      419.91      7.35 o 
   2   2  -6       68.64       67.72      2.60 o 
   3   2  -6       13.61       11.28      1.40 o 
   4   2  -6       79.71       83.83      4.49 o 
   5   2  -6      128.73      133.61      6.17 o 
   6   2  -6      601.60      601.42     15.07 o 
   7   2  -6       54.83       58.26      6.92 o 
   8   2  -6       18.46       19.76      4.53 o 
   9   2  -6       32.45       29.22      8.75 o 
  10   2  -6       76.13       94.37     16.87 o 
   1   3  -6      572.04      577.99      9.59 o 
   2   3  -6     1405.32     1479.36     20.01 o 
   3   3  -6       33.36       50.15      2.71 o 
   4   3  -6      217.79      231.29      7.17 o 
   5   3  -6      196.19      196.63     11.56 o 
   6   3  -6      563.32      573.88     15.78 o 
   7   3  -6      121.38      129.10      7.67 o 
   8   3  -6       92.04       98.17     11.36 o 
   9   3  -6       16.74       30.45      7.76 o 
   0   4  -6     2714.43     2670.57     43.64 o 
   1   4  -6      306.85      324.11      6.53 o 
   2   4  -6     2599.43     2624.36     32.93 o 
   3   4  -6      314.50      331.74      8.12 o 
   4   4  -6      747.31      756.52     17.33 o 
   5   4  -6      147.94      149.05      6.34 o 
   6   4  -6      112.68      112.92      8.82 o 
   7   4  -6       98.74      113.07     11.94 o 
   8   4  -6      133.76      141.84     16.56 o 
   9   4  -6       32.23       47.46      9.25 o 
   1   5  -6      220.00      181.97      4.71 o 
   2   5  -6      279.85      302.16      6.62 o 
   3   5  -6      849.79      800.99     14.35 o 
   4   5  -6       80.60       82.17      5.88 o 
   5   5  -6      885.54      820.05     24.87 o 
   6   5  -6        6.31        5.34      3.28 o 
   7   5  -6      128.84      133.58     10.41 o 
   8   5  -6       74.53       65.69     10.16 o 
   9   5  -6      129.20      154.96     15.45 o 
   0   6  -6     1797.29     1836.83     35.47 o 
   1   6  -6       91.43       87.79      4.46 o 
   2   6  -6      175.68      167.37      4.64 o 
   3   6  -6      195.14      211.30      7.25 o 
   4   6  -6      325.23      338.46     12.80 o 
   5   6  -6      310.49      314.95     13.23 o 
   6   6  -6      165.85      186.88     13.91 o 
   7   6  -6       70.55       59.31      9.43 o 
   8   6  -6       96.99      109.27     12.76 o 
   9   6  -6       22.09       16.49      6.84 o 
   1   7  -6      104.29      102.30      4.49 o 
   2   7  -6       10.86        5.86      1.81 o 
   3   7  -6      207.93      210.56      7.58 o 
   4   7  -6      104.34       94.67      8.62 o 
   5   7  -6      226.74      234.34     20.00 o 
   6   7  -6       46.16       42.61      7.80 o 
   7   7  -6      204.54      232.88     16.97 o 
   8   7  -6        0.96        1.10      4.64 o 
   0   8  -6     1534.88     1585.15     39.08 o 
   1   8  -6      138.44      136.96      6.95 o 
   2   8  -6      183.59      203.51      7.14 o 
   3   8  -6      199.24      204.44      9.70 o 
   4   8  -6       77.81       72.70      8.54 o 
   5   8  -6       79.25       64.88      8.90 o 
   6   8  -6        0.74        1.59      3.82 o 
   7   8  -6       50.46       56.06      9.86 o 
   8   8  -6        1.40        3.08      5.34 o 
   1   9  -6      241.00      228.76      9.39 o 
   2   9  -6      256.33      246.31      9.66 o 
   3   9  -6       78.86       80.87      7.23 o 
   4   9  -6       84.80       98.98     15.87 o 
   5   9  -6      206.96      230.39     15.23 o 
   6   9  -6        9.48       11.66      5.41 o 
   7   9  -6       10.84       18.25      6.70 o 
   0  10  -6       72.43       65.93      6.56 o 
   1  10  -6       11.26        6.32      2.93 o 
   2  10  -6      116.09      114.74      8.32 o 
   3  10  -6      168.00      159.86      8.85 o 
   4  10  -6       72.04       78.60     10.67 o 
   5  10  -6       58.56       67.37      9.56 o 
   6  10  -6       11.60        8.27      5.55 o 
   7  10  -6       63.15       69.86     11.15 o 
   1  11  -6      169.40      167.90     14.37 o 
   2  11  -6       41.04       43.83      5.95 o 
   3  11  -6      197.35      213.25     12.08 o 
   4  11  -6       36.77       25.33      6.98 o 
   5  11  -6       51.32       64.10     11.87 o 
   6  11  -6       14.76       17.47      6.56 o 
   0  12  -6       52.21       41.45      8.12 o 
   1  12  -6        6.66        6.04      4.79 o 
   2  12  -6      102.33      121.45     13.12 o 
   3  12  -6       14.50       15.42      6.87 o 
   4  12  -6       35.21       46.21      7.22 o 
   5  12  -6       14.62       18.96      8.33 o 
   1  13  -6        6.85        7.29      5.21 o 
   2  13  -6        2.53       -4.79      4.79 o 
   3  13  -6       22.60       36.46      9.17 o 
   4  13  -6       14.00        6.87      6.67 o 
   1  14  -6       57.19       67.91     11.04 o 
   2   0  -5      687.31      704.26     20.61 o 
   4   0  -5     2258.72     2293.50     58.71 o 
   6   0  -5     1965.84     1920.70     44.58 o 
   8   0  -5      122.43      108.95     14.79 o 
  10   0  -5       19.18       18.72      7.39 o 
   0   1  -5     3957.67     4160.67    131.24 o 
   1   1  -5      885.61      948.58     13.75 o 
   2   1  -5      310.65      315.72      8.51 o 
   3   1  -5     2048.35     2291.84     36.17 o 
   4   1  -5      556.61      570.75     16.09 o 
   5   1  -5      912.07      891.65     18.64 o 
   6   1  -5       31.14       29.14      3.71 o 
   7   1  -5       24.00       23.03      4.34 o 
   8   1  -5       40.92       24.71      5.01 o 
   9   1  -5        1.49        0.10      2.76 o 
  10   1  -5       83.08       74.07     11.89 o 
   1   2  -5     6389.45     6220.80     78.11 o 
   2   2  -5      834.98      895.08     12.22 o 
   3   2  -5      463.70      445.30      9.79 o 
   4   2  -5      239.76      256.30      7.70 o 
   5   2  -5     1074.63     1094.30     26.14 o 
   6   2  -5       79.88       76.29     11.85 o 
   7   2  -5      578.32      582.03     22.88 o 
   8   2  -5       12.63       11.49      4.15 o 
   9   2  -5      136.44      130.76     13.34 o 
  10   2  -5       58.31       67.12     10.90 o 
   0   3  -5     6343.30     6489.78     99.54 o 
   1   3  -5     1525.91     1633.11     20.81 o 
   2   3  -5     1694.36     1800.01     24.75 o 
   3   3  -5      110.33      118.84      3.78 o 
   4   3  -5       28.68       32.60      3.57 o 
   5   3  -5       30.13       23.77      2.93 o 
   6   3  -5      505.24      484.00     14.25 o 
   7   3  -5        3.51       -1.80      2.14 o 
   8   3  -5      116.39      111.10     12.92 o 
   9   3  -5        7.67       10.67      5.71 o 
  10   3  -5       70.49       79.68     12.04 o 
   1   4  -5       40.97       33.09      1.74 o 
   2   4  -5      204.67      196.19      4.66 o 
   3   4  -5        7.81        9.85      0.80 o 
   4   4  -5      190.45      181.08      5.29 o 
   5   4  -5      171.46      172.55      6.17 o 
   6   4  -5       26.07       29.63      5.03 o 
   7   4  -5      201.81      188.17     11.86 o 
   8   4  -5        5.01       12.99      6.67 o 
   9   4  -5       91.98      103.97     12.87 o 
   0   5  -5     1528.21     1494.25     29.46 o 
   1   5  -5      780.08      877.93     13.63 o 
   2   5  -5      228.33      238.88      5.53 o 
   3   5  -5      321.70      308.28      6.00 o 
   4   5  -5      309.98      320.76      7.85 o 
   5   5  -5      118.59      121.59     15.21 o 
   6   5  -5      133.03      130.14      9.73 o 
   7   5  -5       68.03       75.75     23.02 o 
   8   5  -5       11.38       11.36      6.56 o 
   9   5  -5       49.97       42.92      9.35 o 
   1   6  -5      401.50      359.43      7.10 o 
   2   6  -5       78.86       86.94      4.28 o 
   3   6  -5      148.88      146.92      6.09 o 
   4   6  -5      121.24      105.66      7.22 o 
   5   6  -5      267.93      268.69     20.71 o 
   6   6  -5       99.67       96.12     10.87 o 
   7   6  -5      184.98      179.56     32.50 o 
   8   6  -5      210.54      221.68     38.75 o 
   9   6  -5       22.42       25.09      7.82 o 
   0   7  -5      107.06      116.04      4.88 o 
   1   7  -5      374.45      407.54      9.56 o 
   2   7  -5      751.03      696.00     14.86 o 
   3   7  -5      146.29      155.11      6.47 o 
   4   7  -5      439.01      422.58     14.72 o 
   5   7  -5       62.53       54.89      8.19 o 
   6   7  -5      193.23      174.05     13.96 o 
   7   7  -5       67.33       75.24     10.64 o 
   8   7  -5      146.90      168.60     16.98 o 
   1   8  -5       72.61       77.86      3.55 o 
   2   8  -5     1205.82     1163.49     23.09 o 
   3   8  -5      448.95      451.02     18.66 o 
   4   8  -5       87.41      101.14     12.00 o 
   5   8  -5      251.67      249.74     15.62 o 
   6   8  -5        0.67        3.23      4.15 o 
   7   8  -5       17.80       19.22      6.62 o 
   8   8  -5       25.38       24.86     10.94 o 
   0   9  -5      255.15      213.43     23.02 o 
   1   9  -5      385.88      381.74     12.57 o 
   2   9  -5      237.27      236.01      9.49 o 
   3   9  -5      186.11      200.21      9.31 o 
   4   9  -5      216.44      220.99     11.73 o 
   5   9  -5       26.89       29.32      8.44 o 
   6   9  -5      113.35      118.62     12.36 o 
   7   9  -5       44.25       47.79      9.35 o 
   1  10  -5        5.88        3.99      2.72 o 
   2  10  -5       14.08       15.13      3.88 o 
   3  10  -5      150.45      135.23      8.08 o 
   4  10  -5        6.47        9.11      3.61 o 
   5  10  -5        2.74        4.44      3.97 o 
   6  10  -5       14.36       16.31      6.52 o 
   7  10  -5       14.32       20.88      7.24 o 
   0  11  -5      126.12      122.28     11.25 o 
   1  11  -5       14.10       10.21      5.21 o 
   2  11  -5       51.54       51.79      8.65 o 
   3  11  -5        4.20        7.50      3.68 o 
   4  11  -5        5.21       13.09      4.03 o 
   5  11  -5        3.98        7.91      4.97 o 
   6  11  -5       66.69       59.13     14.79 o 
   1  12  -5        8.39       22.29      6.67 o 
   2  12  -5       28.15       14.79      6.46 o 
   3  12  -5       16.10       18.75      7.29 o 
   4  12  -5       23.09       18.41      5.28 o 
   5  12  -5       14.73       13.12      8.12 o 
   0  13  -5       65.52       64.16      9.58 o 
   1  13  -5       33.07       29.37      7.71 o 
   2  13  -5       93.30      121.66     13.96 o 
   3  13  -5       16.35       16.67      7.50 o 
   4  13  -5       74.92       81.87     12.92 o 
   1  14  -5        1.37       -1.87      5.21 o 
   2  14  -5       21.81       33.96      9.58 o 
   0   0  -4     1469.04     1738.38     56.66 o 
   2   0  -4     2811.70     3002.10     70.58 o 
   4   0  -4     9035.19     8986.38    165.54 o 
   6   0  -4     4873.54     4822.73    133.43 o 
   8   0  -4       82.02       89.87     10.08 o 
  10   0  -4       89.56      104.26     20.41 o 
   1   1  -4     1632.37     1635.78     20.33 o 
   2   1  -4      523.04      552.21     10.59 o 
   3   1  -4      564.38      629.17     13.96 o 
   4   1  -4       32.95       35.07      3.17 o 
   5   1  -4     1977.76     1914.96     33.40 o 
   6   1  -4      259.56      272.10     10.32 o 
   7   1  -4      869.38      830.13     24.07 o 
   8   1  -4        8.80        8.35      3.41 o 
   9   1  -4        4.99        8.08      3.55 o 
  10   1  -4       13.42       16.24      5.67 o 
   0   2  -4    10761.12    10406.10    158.67 o 
   1   2  -4     1716.47     1740.23     21.54 o 
   2   2  -4      206.72      219.24      5.67 o 
   3   2  -4      534.31      587.78     13.28 o 
   4   2  -4       84.59       80.13      4.28 o 
   5   2  -4      542.26      557.27     16.94 o 
   6   2  -4      529.03      508.62     17.06 o 
   7   2  -4      393.52      379.29     12.87 o 
   8   2  -4        3.72        4.53      2.93 o 
   9   2  -4       76.20       70.19     10.94 o 
  10   2  -4        0.97        2.28      4.97 o 
   1   3  -4      681.41      730.23      9.43 o 
   2   3  -4       43.09       46.67      2.33 o 
   3   3  -4      857.29      920.17     14.82 o 
   4   3  -4      265.46      270.31      7.82 o 
   5   3  -4       45.79       59.01      4.58 o 
   6   3  -4      307.08      288.95     15.69 o 
   7   3  -4       36.30       28.20      4.10 o 
   8   3  -4      164.37      167.03     14.46 o 
   9   3  -4       34.63       28.90      9.89 o 
  10   3  -4       26.23       34.44      8.89 o 
   0   4  -4     1505.33     1598.93     23.63 o 
   1   4  -4       63.68       69.33      2.30 o 
   2   4  -4     1132.75     1088.86     23.07 o 
   3   4  -4      449.62      464.43      6.44 o 
   4   4  -4      532.99      492.42     10.58 o 
   5   4  -4      169.19      168.95      6.16 o 
   6   4  -4      115.85      125.12      6.91 o 
   7   4  -4      244.81      249.58     16.57 o 
   8   4  -4      116.42      118.43     12.78 o 
   9   4  -4       46.49       71.49     11.46 o 
   1   5  -4      581.46      536.25      8.46 o 
   2   5  -4      775.02      843.63     16.52 o 
   3   5  -4     1027.03     1020.18     13.99 o 
   4   5  -4      177.34      167.28      5.47 o 
   5   5  -4       41.24       40.57      7.67 o 
   6   5  -4      349.11      353.14     14.69 o 
   7   5  -4      261.39      265.02     20.21 o 
   8   5  -4      104.09      102.52     17.08 o 
   9   5  -4      133.72      141.46     15.20 o 
   0   6  -4      721.03      763.63     16.42 o 
   1   6  -4      769.82      796.75     16.24 o 
   2   6  -4     1430.38     1390.38     25.36 o 
   3   6  -4      634.96      667.05     17.22 o 
   4   6  -4      500.82      471.29     12.02 o 
   5   6  -4       26.18       21.82      4.37 o 
   6   6  -4        9.16       11.98      4.77 o 
   7   6  -4       33.91       38.45      8.21 o 
   8   6  -4      110.45      114.05     26.35 o 
   9   6  -4        8.08        8.92      6.29 o 
   1   7  -4      685.35      700.26     12.18 o 
   2   7  -4       51.98       50.44      3.45 o 
   3   7  -4      172.93      169.98      6.60 o 
   4   7  -4      395.31      398.03     18.17 o 
   5   7  -4      218.15      211.01     14.19 o 
   6   7  -4       58.08       55.17      8.90 o 
   7   7  -4       56.91       54.19      9.52 o 
   8   7  -4        4.22        3.58      8.96 o 
   9   7  -4       71.99       76.95     12.41 o 
   0   8  -4      743.92      720.59     16.47 o 
   1   8  -4       61.30       64.21      3.87 o 
   2   8  -4      341.87      313.96     11.40 o 
   3   8  -4       91.47       90.67      6.24 o 
   4   8  -4      657.86      614.82     24.44 o 
   5   8  -4      126.06      126.33     11.68 o 
   6   8  -4      233.23      236.78     16.70 o 
   7   8  -4       48.87       57.59     11.04 o 
   8   8  -4        7.16       10.23      8.85 o 
   1   9  -4      826.76      750.43     15.69 o 
   2   9  -4      262.56      244.68      9.64 o 
   3   9  -4      183.84      157.80     14.61 o 
   4   9  -4      179.37      186.67      9.82 o 
   5   9  -4      173.40      152.60     12.87 o 
   6   9  -4       28.19       18.66      6.35 o 
   7   9  -4       37.71       45.03      9.19 o 
   8   9  -4       14.32       16.10     10.94 o 
   0  10  -4      334.97      337.89     18.12 o 
   1  10  -4      194.52      171.42      7.36 o 
   2  10  -4      207.92      197.58      9.01 o 
   3  10  -4        5.53       13.12      3.44 o 
   4  10  -4       94.88      109.38      9.23 o 
   5  10  -4      108.91       75.72     19.58 o 
   6  10  -4       55.45       65.20     10.00 o 
   7  10  -4       43.52       50.89      9.91 o 
   1  11  -4      175.19      190.63     11.98 o 
   2  11  -4       25.09       27.86      4.98 o 
   3  11  -4       43.09       52.38      6.63 o 
   4  11  -4        4.73        9.89      3.81 o 
   5  11  -4       32.59       48.98      8.76 o 
   6  11  -4        9.94        3.98      5.45 o 
   0  12  -4       21.42       15.21      5.62 o 
   1  12  -4       74.71       92.08     11.25 o 
   2  12  -4       20.77       12.71      6.04 o 
   3  12  -4        8.15       20.83      7.29 o 
   4  12  -4       40.41       47.98     10.62 o 
   5  12  -4        7.75        2.08      6.46 o 
   1  13  -4       33.24       55.20      9.79 o 
   2  13  -4       20.79       21.04      7.71 o 
   3  13  -4       24.80       35.83      9.17 o 
   4  13  -4       15.39       10.62      6.67 o 
   0  14  -4       34.33       30.00      7.71 o 
   1  14  -4       18.67       16.67      7.08 o 
   2  14  -4       44.56       72.49     11.87 o 
   2   0  -3    21516.55    19505.34    350.26 o 
   4   0  -3     3658.02     3639.55     72.66 o 
   6   0  -3      275.08      277.29     14.35 o 
   8   0  -3      128.92      142.11     24.48 o 
  10   0  -3       59.05       59.89      8.48 o 
   0   1  -3     3644.79     3913.98     71.35 o 
   1   1  -3     6221.23     6292.26     73.16 o 
   2   1  -3     1962.08     1928.84     29.69 o 
   3   1  -3      833.08      852.14     15.84 o 
   4   1  -3      159.48      156.56      5.26 o 
   5   1  -3      151.23      155.80      6.35 o 
   6   1  -3      701.98      673.10     19.13 o 
   7   1  -3       11.46        4.82      2.37 o 
   8   1  -3      132.78      123.78      7.38 o 
   9   1  -3        9.01        5.37      3.19 o 
  10   1  -3       13.17       22.00      5.29 o 
   1   2  -3      126.70      118.56      2.99 o 
   2   2  -3      127.95      122.55      5.62 o 
   3   2  -3     1025.22     1028.79     18.19 o 
   4   2  -3       79.10       85.95      5.43 o 
   5   2  -3      324.14      358.27     10.94 o 
   6   2  -3      213.49      190.03      8.42 o 
   7   2  -3       94.42       90.40      6.69 o 
   8   2  -3       74.44       72.43      6.69 o 
   9   2  -3      128.69      143.07     11.30 o 
  10   2  -3       19.61       20.01      6.35 o 
   0   3  -3    17041.73    15768.51    248.01 o 
   1   3  -3      374.56      403.70      6.70 o 
   2   3  -3     1923.74     1925.99     19.58 o 
   3   3  -3      215.67      272.89      4.95 o 
   4   3  -3     1097.42     1040.62     16.90 o 
   5   3  -3        5.77        5.96      1.40 o 
   6   3  -3      255.30      238.57     13.26 o 
   7   3  -3       65.08       74.94      7.11 o 
   8   3  -3      206.53      186.67     15.33 o 
   9   3  -3        1.73        2.28      4.37 o 
  10   3  -3      177.19      213.53     15.43 o 
   1   4  -3     2239.53     2250.12     26.08 o 
   2   4  -3        1.03        0.85      0.64 o 
   3   4  -3      913.12      900.44     12.76 o 
   4   4  -3      260.68      261.96      6.70 o 
   5   4  -3      433.29      400.29      8.97 o 
   6   4  -3      105.97      121.76      7.64 o 
   7   4  -3      193.64      193.59     14.84 o 
   8   4  -3       40.44       67.28     10.43 o 
   9   4  -3       85.97       98.35     12.89 o 
  10   4  -3       60.75       75.08     12.67 o 
   0   5  -3     1063.86     1195.06     20.49 o 
   1   5  -3       77.18       94.25      2.71 o 
   2   5  -3      134.72      135.81      4.49 o 
   3   5  -3       45.91       42.11      2.79 o 
   4   5  -3      901.64      925.37     13.39 o 
   5   5  -3      155.38      144.85      7.05 o 
   6   5  -3      103.76      105.83      7.39 o 
   7   5  -3      108.22      128.09     12.75 o 
   8   5  -3       26.13       31.33      7.68 o 
   9   5  -3       31.46       61.24     15.42 o 
   1   6  -3      628.66      713.90     11.60 o 
   2   6  -3      209.46      230.87      6.30 o 
   3   6  -3     1000.58     1053.52     16.85 o 
   4   6  -3       31.31       29.33      2.40 o 
   5   6  -3      414.27      408.97     12.58 o 
   6   6  -3       53.39       50.64      6.97 o 
   7   6  -3       15.00       12.04      5.67 o 
   8   6  -3      160.22      176.00     23.64 o 
   9   6  -3       51.53       42.48     24.27 o 
   0   7  -3      402.59      363.13      9.78 o 
   1   7  -3       13.24       12.59      1.31 o 
   2   7  -3      269.13      260.68      8.28 o 
   3   7  -3       34.36       38.07      3.55 o 
   4   7  -3      159.68      164.44      7.34 o 
   5   7  -3       69.09       59.59      6.40 o 
   6   7  -3       64.56       52.59      6.75 o 
   7   7  -3      153.26      161.08     14.62 o 
   8   7  -3      139.20      138.66     27.29 o 
   9   7  -3      118.72      140.09     15.89 o 
   1   8  -3      457.22      429.20     10.61 o 
   2   8  -3      273.90      262.24      8.67 o 
   3   8  -3      524.61      518.49     30.37 o 
   4   8  -3      548.46      545.78     14.72 o 
   5   8  -3      443.42      468.98     17.34 o 
   6   8  -3       66.40       70.78     14.82 o 
   7   8  -3      160.72      164.67     15.25 o 
   8   8  -3      141.05      157.01     16.05 o 
   0   9  -3      625.81      615.12     19.58 o 
   1   9  -3       84.28       77.76      4.28 o 
   2   9  -3      139.80      139.86      6.78 o 
   3   9  -3      452.78      443.55     12.92 o 
   4   9  -3      154.66      164.06     11.28 o 
   5   9  -3       43.94       38.03      5.82 o 
   6   9  -3       22.18       27.95      7.70 o 
   7   9  -3       17.50       13.75      6.41 o 
   8   9  -3       29.26       29.32      8.69 o 
   1  10  -3      295.51      284.48      9.29 o 
   2  10  -3      117.05      106.88      6.85 o 
   3  10  -3        7.92        6.98      2.72 o 
   4  10  -3        3.50        3.26      4.06 o 
   5  10  -3       37.80       37.27      6.07 o 
   6  10  -3       55.68       71.76     10.77 o 
   7  10  -3       36.68       38.81      9.15 o 
   0  11  -3       59.98       50.83      7.92 o 
   1  11  -3       25.17       27.48      4.40 o 
   2  11  -3       99.15       95.41     11.25 o 
   3  11  -3       44.61       51.40      7.77 o 
   4  11  -3        8.19       15.81      4.27 o 
   5  11  -3       20.80       17.38      6.15 o 
   6  11  -3       17.27       16.98      6.56 o 
   1  12  -3      134.59      150.24      8.75 o 
   2  12  -3        4.98        2.29      5.00 o 
   3  12  -3       97.70      102.49     12.71 o 
   4  12  -3       24.31       22.14      7.08 o 
   5  12  -3      119.88      109.48     11.85 o 
   0  13  -3      187.93      184.98     14.79 o 
   1  13  -3       13.82       23.33      7.29 o 
   2  13  -3       33.25       19.16      7.71 o 
   3  13  -3       15.81       17.50      7.29 o 
   4  13  -3        8.40        7.50      6.25 o 
   1  14  -3       12.13       22.50      7.50 o 
   2  14  -3       48.71       59.79     11.04 o 
   0   0  -2      839.58      888.25     27.50 o 
   2   0  -2    12704.74    11774.89    211.16 o 
   4   0  -2     2461.51     2360.70     67.59 o 
   6   0  -2      494.27      487.74     13.75 o 
   8   0  -2       26.23       21.88      5.17 o 
  10   0  -2       49.51       49.91      8.06 o 
   1   1  -2     6218.68     6224.82     70.55 o 
   2   1  -2        7.55        8.76      1.20 o 
   3   1  -2     3406.92     3293.41     53.46 o 
   4   1  -2      136.20      122.64      4.86 o 
   5   1  -2      433.41      413.11      9.87 o 
   6   1  -2       53.90       52.29      3.73 o 
   7   1  -2      586.35      568.75     12.71 o 
   8   1  -2       67.51       73.81      6.60 o 
   9   1  -2       68.89       67.93      5.96 o 
  10   1  -2        4.36        9.80      3.87 o 
   0   2  -2    13644.28    12465.98    279.12 o 
   1   2  -2     2655.07     2705.12     30.15 o 
   2   2  -2      622.60      659.09     10.79 o 
   3   2  -2      987.70      979.39     15.50 o 
   4   2  -2      412.70      470.83      9.65 o 
   5   2  -2      114.04      107.14      4.49 o 
   6   2  -2      296.69      265.16      8.29 o 
   7   2  -2      239.06      233.53     11.90 o 
   8   2  -2       22.01       20.87      4.25 o 
   9   2  -2      143.62      163.50      9.30 o 
  10   2  -2        2.66        4.39      4.76 o 
   1   3  -2      990.83      956.13     13.78 o 
   2   3  -2      409.34      398.11      5.21 o 
   3   3  -2     2060.28     2109.51     27.73 o 
   4   3  -2      309.72      340.45      7.50 o 
   5   3  -2       47.31       50.22      3.06 o 
   6   3  -2      129.57      122.11      7.77 o 
   7   3  -2      118.92      107.49      5.48 o 
   8   3  -2      245.59      257.51     13.04 o 
   9   3  -2       33.01       35.82      8.69 o 
  10   3  -2        6.39       15.82      9.42 o 
   0   4  -2     1651.73     1762.23     32.11 o 
   1   4  -2     1032.35     1115.26     14.62 o 
   2   4  -2      630.03      586.49      9.83 o 
   3   4  -2      632.82      670.46     10.09 o 
   4   4  -2      551.72      538.81      9.66 o 
   5   4  -2      222.00      209.17      8.24 o 
   6   4  -2        6.74        7.14      1.86 o 
   7   4  -2       79.37       79.37      8.74 o 
   8   4  -2      174.42      190.67     15.71 o 
   9   4  -2       18.81       23.63     13.85 o 
  10   4  -2       33.77       35.69      8.02 o 
   1   5  -2     1341.72     1385.05     16.74 o 
   2   5  -2      169.26      190.41      4.61 o 
   3   5  -2      504.04      443.91      6.71 o 
   4   5  -2        5.26        8.56      1.21 o 
   5   5  -2      303.96      292.05     10.55 o 
   6   5  -2       93.48       84.54      6.64 o 
   7   5  -2       41.47       38.64      4.92 o 
   8   5  -2       12.82       13.29      7.50 o 
   9   5  -2       47.50       51.46     22.08 o 
   0   6  -2      765.90      747.09     13.43 o 
   1   6  -2     1175.32     1296.86     16.13 o 
   2   6  -2     1902.82     1812.96     28.73 o 
   3   6  -2        5.39        6.66      1.18 o 
   4   6  -2      857.21      845.59     14.52 o 
   5   6  -2      163.72      157.01      9.98 o 
   6   6  -2      493.95      482.43     17.16 o 
   7   6  -2       68.17       83.16      7.38 o 
   8   6  -2      116.79      117.43      8.86 o 
   9   6  -2        1.47        4.74      5.45 o 
   1   7  -2      447.45      487.66      8.03 o 
   2   7  -2      160.77      151.01      5.03 o 
   3   7  -2      145.47      146.47      5.71 o 
   4   7  -2      162.82      168.31      6.03 o 
   5   7  -2       17.10       11.56      3.58 o 
   6   7  -2       84.27       81.50     15.92 o 
   7   7  -2       96.23      112.96      9.06 o 
   8   7  -2        7.05        2.64      6.15 o 
   9   7  -2       16.75        5.85      8.23 o 
   0   8  -2      192.40      213.14      6.61 o 
   1   8  -2       13.58       18.58      1.74 o 
   2   8  -2       88.12       96.27      5.40 o 
   3   8  -2       30.30       24.75      3.46 o 
   4   8  -2      156.80      147.29      9.14 o 
   5   8  -2       68.87       67.23      7.11 o 
   6   8  -2      239.76      235.54     14.72 o 
   7   8  -2       23.29       26.23      7.45 o 
   8   8  -2        8.54        6.76      6.13 o 
   1   9  -2      156.92      139.00      5.40 o 
   2   9  -2      135.62      125.34      6.37 o 
   3   9  -2       90.46       96.69      7.44 o 
   4   9  -2      407.48      423.58     12.92 o 
   5   9  -2       56.01       54.72      7.10 o 
   6   9  -2        3.84        2.43      3.72 o 
   7   9  -2       79.02       77.47     11.77 o 
   8   9  -2       55.15       57.56     12.81 o 
   0  10  -2      361.68      321.43     18.12 o 
   1  10  -2      101.30       92.51      6.98 o 
   2  10  -2      260.20      276.13     15.64 o 
   3  10  -2       38.77       32.24      4.22 o 
   4  10  -2      220.26      228.81      9.85 o 
   5  10  -2       13.03        5.70      3.91 o 
   6  10  -2      133.88      140.02     30.21 o 
   7  10  -2        3.78        1.39      9.27 o 
   1  11  -2      112.71      125.09      7.74 o 
   2  11  -2       25.56       41.36      6.77 o 
   3  11  -2       29.95       41.51      6.45 o 
   4  11  -2       94.95       92.85      6.82 o 
   5  11  -2       29.27       34.14      7.80 o 
   6  11  -2        2.18        7.44      6.04 o 
   0  12  -2       45.38       59.37      8.75 o 
   1  12  -2       16.33       15.88      3.74 o 
   2  12  -2       11.85        5.83      5.00 o 
   3  12  -2       12.96       14.67      5.20 o 
   4  12  -2        6.04        5.00      5.42 o 
   5  12  -2        1.07        2.66      5.09 o 
   1  13  -2       64.71       54.79      9.58 o 
   2  13  -2       61.22       69.58     11.25 o 
   3  13  -2       36.06       31.66      8.75 o 
   4  13  -2       21.45        7.29      6.46 o 
   0  14  -2        7.11       15.62      6.25 o 
   1  14  -2       24.63       19.37      6.87 o 
   2  14  -2        0.32        1.46      5.42 o 
   2   0  -1    21194.88    18334.18    588.18 o 
   4   0  -1      589.78      609.94     28.75 o 
   6   0  -1      541.26      594.74     31.04 o 
   8   0  -1      232.06      213.58     25.76 o 
  10   0  -1       48.81       57.13      8.53 o 
   0   1  -1       27.00       15.17      0.98 o 
   1   1  -1     3511.13     3430.23     38.28 o 
   2   1  -1     3275.26     3300.21     47.78 o 
   3   1  -1     1343.37     1452.90     25.90 o 
   4   1  -1      127.04      139.33      8.38 o 
   5   1  -1       16.57       17.42      2.35 o 
   6   1  -1       50.71       48.57      3.57 o 
   7   1  -1      287.81      299.15      8.54 o 
   8   1  -1        0.38        0.20      1.94 o 
   9   1  -1       83.41       77.21      6.22 o 
  10   1  -1        4.64        6.55      3.40 o 
   1   2  -1     4517.71     4517.28     47.20 o 
   2   2  -1     1146.84     1134.75     18.38 o 
   3   2  -1     2428.91     2372.22     47.39 o 
   4   2  -1       71.89       63.62      3.69 o 
   5   2  -1      761.96      708.36     20.90 o 
   6   2  -1      452.50      434.23     11.16 o 
   7   2  -1      439.91      406.56     12.00 o 
   8   2  -1       33.12       31.60      4.99 o 
   9   2  -1       87.90       97.87      7.42 o 
  10   2  -1        1.59        1.60      4.57 o 
   0   3  -1     5816.07     5643.07     77.65 o 
   1   3  -1       83.49       78.77      2.39 o 
   2   3  -1     1483.07     1424.37     17.02 o 
   3   3  -1      550.78      593.48     11.71 o 
   4   3  -1     1165.72     1098.99     34.01 o 
   5   3  -1        8.73       11.19      2.39 o 
   6   3  -1     1525.26     1425.42     30.04 o 
   7   3  -1       45.54       43.09      5.13 o 
   8   3  -1       39.38       35.55      5.00 o 
   9   3  -1       15.63       19.31      5.63 o 
  10   3  -1       17.27       13.17      5.92 o 
   1   4  -1     3708.61     3827.74     40.38 o 
   2   4  -1      169.87      164.95      3.50 o 
   3   4  -1      915.94      896.62     13.17 o 
   4   4  -1      166.72      167.82      7.41 o 
   5   4  -1      393.75      375.81     11.23 o 
   6   4  -1      117.69      109.82      5.20 o 
   7   4  -1       45.28       45.18      7.13 o 
   8   4  -1       42.75       35.73      7.34 o 
   9   4  -1        7.53        4.69      5.30 o 
  10   4  -1       73.46       96.79     11.88 o 
   0   5  -1     3505.67     3733.49     53.30 o 
   1   5  -1      511.86      611.69      7.94 o 
   2   5  -1      287.47      314.53      6.55 o 
   3   5  -1       57.09       60.25      2.36 o 
   4   5  -1      359.99      363.28     10.69 o 
   5   5  -1       50.13       48.30      3.34 o 
   6   5  -1      242.45      217.34     10.49 o 
   7   5  -1      158.70      163.03     11.18 o 
   8   5  -1       58.05       58.39      6.06 o 
   9   5  -1       87.97      107.60     13.97 o 
   1   6  -1     1106.14     1130.92     13.76 o 
   2   6  -1      221.51      233.44      4.72 o 
   3   6  -1      925.91      925.74     12.05 o 
   4   6  -1      162.13      140.83      4.33 o 
   5   6  -1       29.92       24.80      3.27 o 
   6   6  -1       15.37       16.42      5.95 o 
   7   6  -1      136.18      130.74      9.16 o 
   8   6  -1       67.73       58.76      6.80 o 
   9   6  -1      105.80      103.60     14.04 o 
   0   7  -1        2.39        6.41      1.42 o 
   1   7  -1       73.35       78.07      2.64 o 
   2   7  -1     1352.02     1294.06     19.46 o 
   3   7  -1      228.86      241.43      8.65 o 
   4   7  -1      440.49      440.89     10.73 o 
   5   7  -1       26.18       25.58      3.54 o 
   6   7  -1       38.64       38.11      5.70 o 
   7   7  -1       27.14       22.72      5.55 o 
   8   7  -1       61.24       65.32     11.46 o 
   9   7  -1        7.62       11.74     15.10 o 
   1   8  -1      118.09      124.67      3.39 o 
   2   8  -1       59.91       66.71      4.58 o 
   3   8  -1      340.85      340.36     10.59 o 
   4   8  -1      269.52      258.70     10.31 o 
   5   8  -1       26.97       30.84      7.07 o 
   6   8  -1      287.51      300.46     23.54 o 
   7   8  -1       18.36       14.82      6.70 o 
   8   8  -1      369.49      339.34     31.25 o 
   0   9  -1      326.75      298.02      8.52 o 
   1   9  -1      198.07      186.72      6.01 o 
   2   9  -1      762.62      762.80     17.86 o 
   3   9  -1      166.28      168.45      7.81 o 
   4   9  -1      345.36      339.62     14.58 o 
   5   9  -1      194.28      179.25     11.34 o 
   6   9  -1       46.15       38.53      6.54 o 
   7   9  -1       90.97       79.26     12.01 o 
   8   9  -1       16.44       46.52     10.44 o 
   1  10  -1       43.90       43.59      3.90 o 
   2  10  -1       31.97       31.22      3.79 o 
   3  10  -1      256.83      241.37      9.67 o 
   4  10  -1       75.88       87.79      6.56 o 
   5  10  -1      106.77       99.21     10.42 o 
   6  10  -1        3.03        5.00      5.21 o 
   7  10  -1        2.65       -1.15      4.78 o 
   0  11  -1       20.92        8.75      4.37 o 
   1  11  -1        0.19       -1.95      2.62 o 
   2  11  -1       79.41       66.73     13.64 o 
   3  11  -1       51.59       53.06      7.40 o 
   4  11  -1       15.78        9.64      3.18 o 
   5  11  -1       89.56       75.72     10.56 o 
   6  11  -1       47.68       54.21     10.01 o 
   1  12  -1       68.58       66.79      6.10 o 
   2  12  -1        4.88        4.87      3.85 o 
   3  12  -1       19.35       24.78      6.31 o 
   4  12  -1        8.45        1.87      4.32 o 
   5  12  -1       65.42       94.07     11.70 o 
   6  12  -1        6.80       -1.56      5.57 o 
   0  13  -1       72.98       73.54      9.79 o 
   1  13  -1       33.67       40.45      5.30 o 
   2  13  -1       16.05       23.12      7.71 o 
   3  13  -1       35.37       49.79     10.00 o 
   4  13  -1       42.76       59.16     11.46 o 
   1  14  -1       76.33       96.66     12.08 o 
   2  14  -1       18.17        9.17      6.46 o 
   3  14  -1       28.06       32.71      9.37 o 
   2   0   0     1336.82     1280.51     43.95 o 
   4   0   0        0.16        5.83      3.33 o 
   6   0   0      904.94      802.26     28.31 o 
   8   0   0       60.86       53.28      7.05 o 
  10   0   0       81.27       80.20     10.01 o 
   1   1   0     9007.13     8542.26    122.88 o 
   2   1   0      155.37      197.83      6.06 o 
   3   1   0     1170.17     1240.72     26.33 o 
   4   1   0      213.90      241.60      9.03 o 
   5   1   0      408.88      385.10     13.20 o 
   6   1   0      175.90      207.69     10.52 o 
   7   1   0      103.18       89.93      7.11 o 
   8   1   0       51.88       58.84      5.19 o 
   9   1   0       86.22       87.41      6.54 o 
  10   1   0       75.64       85.73      7.38 o 
   0   2   0     4200.49     4202.25     64.38 o 
   1   2   0      841.53      894.51     10.53 o 
   2   2   0       36.82       46.01      2.41 o 
   3   2   0        9.08       13.46      2.62 o 
   4   2   0      316.71      380.90     11.74 o 
   5   2   0      707.92      704.92     19.25 o 
   6   2   0      259.55      239.86      8.75 o 
   7   2   0       98.26       96.68      7.95 o 
   8   2   0       78.69       65.94      5.35 o 
   9   2   0       12.91       12.68      3.32 o 
  10   2   0        7.28        5.64      4.76 o 
   1   3   0      303.18      333.86      3.86 o 
   2   3   0      267.07      266.99      4.67 o 
   3   3   0       51.26      103.42      5.03 o 
   4   3   0       57.83       67.48      5.20 o 
   5   3   0        3.53        2.07      1.51 o 
   6   3   0      251.94      235.46     11.16 o 
   7   3   0      185.31      182.01      9.07 o 
   8   3   0       61.59       59.97      6.33 o 
   9   3   0       36.98       43.47      7.61 o 
  10   3   0       76.94       59.73      9.45 o 
   0   4   0      318.29      269.88      7.22 o 
   1   4   0      317.05      303.24      4.61 o 
   2   4   0     2000.93     1925.44     24.38 o 
   3   4   0       98.72       90.78      7.16 o 
   4   4   0      581.10      608.93     14.31 o 
   5   4   0       21.45       11.15      2.93 o 
   6   4   0        5.46        7.74      2.95 o 
   7   4   0        9.78        7.87      5.05 o 
   8   4   0      285.76      278.96     15.75 o 
   9   4   0       27.68       29.84      4.09 o 
  10   4   0       92.28      114.14     12.63 o 
   1   5   0      249.04      190.08      3.46 o 
   2   5   0     1092.56     1148.75     16.19 o 
   3   5   0     2598.59     2575.53     30.36 o 
   4   5   0      326.20      362.56      8.55 o 
   5   5   0      374.12      375.81     12.96 o 
   6   5   0      123.50      131.02     10.55 o 
   7   5   0        0.05        2.41      2.55 o 
   8   5   0        2.59        1.77      2.87 o 
   9   5   0       19.55       23.63      6.74 o 
   0   6   0       10.21       21.71      2.16 o 
   1   6   0     1086.78     1194.72     14.42 o 
   2   6   0      244.25      243.61      6.72 o 
   3   6   0      711.10      728.19     11.43 o 
   4   6   0      722.18      705.60     12.45 o 
   5   6   0       37.05       36.08      5.51 o 
   6   6   0       12.43       11.91      3.61 o 
   7   6   0       10.89       10.21      3.84 o 
   8   6   0      155.80      166.29     10.79 o 
   9   6   0        7.22        7.99      6.38 o 
   1   7   0      703.13      701.71      9.59 o 
   2   7   0       26.39       23.01      2.14 o 
   3   7   0     1375.79     1358.74     20.98 o 
   4   7   0      187.37      193.14     10.31 o 
   5   7   0      588.11      583.15     15.94 o 
   6   7   0        4.82       -0.18      3.35 o 
   7   7   0        0.02       -0.30      3.05 o 
   8   7   0      194.19      211.33     18.24 o 
   9   7   0      108.28      118.95     21.25 o 
   0   8   0      105.05      100.28      4.70 o 
   1   8   0       71.92       73.89      3.18 o 
   2   8   0      311.53      326.91      9.97 o 
   3   8   0       60.59       59.53      4.03 o 
   4   8   0       91.10       88.30      4.90 o 
   5   8   0       17.41       19.70      4.64 o 
   6   8   0      677.21      674.33     22.99 o 
   7   8   0       95.56       69.05     21.25 o 
   8   8   0       27.55       37.71      9.77 o 
   1   9   0        5.91        5.85      1.63 o 
   2   9   0       57.48       47.34      4.33 o 
   3   9   0       90.17       88.74      6.01 o 
   4   9   0       37.94       39.17      5.89 o 
   5   9   0      816.75      768.76     24.88 o 
   6   9   0       75.64       89.57      9.01 o 
   7   9   0      409.33      404.11     24.43 o 
   8   9   0       19.98       17.03      7.85 o 
   0  10   0       34.90       38.37     11.98 o 
   1  10   0      176.68      165.94      7.07 o 
   2  10   0        8.59       18.09      3.15 o 
   3  10   0       32.67       33.15      4.24 o 
   4  10   0       48.49       56.81      5.56 o 
   5  10   0       80.43       90.08      8.85 o 
   6  10   0      124.15      102.69     12.75 o 
   7  10   0       12.73       10.22      7.60 o 
   1  11   0       74.47       77.60      6.06 o 
   2  11   0       53.59       40.08      9.11 o 
   3  11   0      100.78      124.27      7.44 o 
   4  11   0       36.32       52.89      6.89 o 
   5  11   0      107.83      110.53     12.22 o 
   6  11   0       17.35       12.24      6.54 o 
   0  12   0       36.15       35.00      7.29 o 
   1  12   0        9.95       13.48      3.70 o 
   2  12   0       70.99       71.27     12.92 o 
   3  12   0        9.09        5.26      4.39 o 
   4  12   0        0.92        2.33      4.23 o 
   5  12   0       84.57       98.07     11.91 o 
   6  12   0       14.56        8.85      6.79 o 
   1  13   0      120.70      144.01      8.76 o 
   2  13   0        0.18        0.00      5.21 o 
   3  13   0       20.55       15.21      7.50 o 
   4  13   0        2.10        1.87      5.83 o 
   0  14   0        0.51        6.87      4.79 o 
   1  14   0       10.17        2.71      5.21 o 
   2  14   0        0.50        7.50      6.04 o 
   3  14   0       37.88       19.37      7.92 o 
   2   0   1    21238.15    18156.56    390.64 o 
   4   0   1      583.62      649.10     21.32 o 
   6   0   1      537.74      519.92     21.83 o 
   8   0   1      232.15      189.36     15.01 o 
  10   0   1       45.61       52.43      8.46 o 
   0   1   1       32.49       19.90      1.39 o 
   1   1   1     3517.80     3490.07     54.33 o 
   2   1   1     3221.08     3244.24     60.16 o 
   3   1   1     1344.77     1422.64     29.84 o 
   4   1   1      130.41      130.00      6.76 o 
   5   1   1       16.23       21.69      4.36 o 
   6   1   1       50.93       45.73      4.93 o 
   7   1   1      291.27      270.21     13.25 o 
   8   1   1        0.17       -0.71      2.57 o 
   9   1   1       82.53       79.01      6.34 o 
  10   1   1        4.52        2.50      3.20 o 
   1   2   1     4545.12     4512.36     73.23 o 
   2   2   1     1146.59     1164.36     22.87 o 
   3   2   1     2481.78     2468.60     56.21 o 
   4   2   1       71.01       55.23      4.44 o 
   5   2   1      769.19      741.66     30.50 o 
   6   2   1      455.31      409.25     16.13 o 
   7   2   1      431.89      413.37     14.46 o 
   8   2   1       33.53       41.13      5.69 o 
   9   2   1       93.51       94.76      6.83 o 
  10   2   1        1.55        1.88      3.98 o 
   0   3   1     5703.04     5503.90     87.50 o 
   1   3   1       83.35       82.72      2.32 o 
   2   3   1     1481.06     1436.41     19.44 o 
   3   3   1      550.79      601.09     19.69 o 
   4   3   1     1166.45     1094.16     27.92 o 
   5   3   1        8.92        8.97      2.07 o 
   6   3   1     1521.91     1479.16     33.94 o 
   7   3   1       45.35       38.92      5.37 o 
   8   3   1       37.61       38.28      4.85 o 
   9   3   1       15.44       19.85      4.88 o 
  10   3   1       19.15       15.84      6.00 o 
   1   4   1     3677.40     3835.50     43.03 o 
   2   4   1      170.98      177.40      5.28 o 
   3   4   1      903.80      908.90     19.05 o 
   4   4   1      166.06      161.56      9.42 o 
   5   4   1      386.87      351.34     12.42 o 
   6   4   1      115.00      109.09      9.36 o 
   7   4   1       45.65       47.96      7.65 o 
   8   4   1       41.51       32.94      6.58 o 
   9   4   1        7.46        5.87      5.95 o 
  10   4   1       73.63       92.35     11.65 o 
   0   5   1     3526.62     3679.23     53.24 o 
   1   5   1      509.91      592.01      7.84 o 
   2   5   1      284.18      313.98      6.48 o 
   3   5   1       56.54       59.10      2.73 o 
   4   5   1      362.46      364.24      9.59 o 
   5   5   1       53.30       56.83      6.05 o 
   6   5   1      243.48      242.98     18.54 o 
   7   5   1      160.89      136.11     13.54 o 
   8   5   1       58.64       55.22     10.01 o 
   9   5   1       88.19       92.81     21.38 o 
   1   6   1     1096.51     1128.95     13.73 o 
   2   6   1      219.18      222.71      4.96 o 
   3   6   1      940.00      957.44     13.12 o 
   4   6   1      163.18      153.71      5.32 o 
   5   6   1       27.72       23.52      3.53 o 
   6   6   1       16.16       11.51      5.62 o 
   7   6   1      137.76      147.21     16.24 o 
   8   6   1       71.39       62.05      7.23 o 
   9   6   1      105.05      110.44     12.52 o 
   0   7   1        1.11        3.46      1.14 o 
   1   7   1       73.09       74.48      2.29 o 
   2   7   1     1365.38     1306.69     18.98 o 
   3   7   1      225.32      227.94      6.00 o 
   4   7   1      439.37      446.36     10.92 o 
   5   7   1       27.72       22.63      3.64 o 
   6   7   1       43.13       40.06      4.70 o 
   7   7   1       27.95       24.67      5.33 o 
   8   7   1       61.23       67.44     12.39 o 
   9   7   1        7.82        5.48      5.21 o 
   1   8   1      112.59      111.34      4.12 o 
   2   8   1       59.25       62.13      4.52 o 
   3   8   1      326.63      324.50      9.11 o 
   4   8   1      271.32      271.74      8.50 o 
   5   8   1       25.97       29.83      4.15 o 
   6   8   1      290.15      322.66     26.07 o 
   7   8   1       19.55       17.91      6.61 o 
   8   8   1      366.97      365.66     24.14 o 
   0   9   1      327.53      305.95     22.77 o 
   1   9   1      198.06      183.71      6.04 o 
   2   9   1      758.25      750.36     17.83 o 
   3   9   1      166.31      167.16     12.80 o 
   4   9   1      354.81      370.32     10.49 o 
   5   9   1      193.88      206.75     12.26 o 
   6   9   1       49.63       40.63      6.64 o 
   7   9   1       91.34       70.66     11.99 o 
   8   9   1       15.95       23.66      8.46 o 
   1  10   1       43.33       40.75      5.29 o 
   2  10   1       31.98       26.67      3.79 o 
   3  10   1      253.08      262.59     10.13 o 
   4  10   1       75.84       77.82      6.30 o 
   5  10   1      108.49      126.41     10.23 o 
   6  10   1        3.21        5.60      5.43 o 
   7  10   1        2.88        5.78      6.87 o 
   0  11   1       20.47        9.17      4.37 o 
   1  11   1        0.22        0.37      2.10 o 
   2  11   1       80.47       72.01      6.90 o 
   3  11   1       50.45       56.37      5.41 o 
   4  11   1       16.12       12.27      3.65 o 
   5  11   1       90.35       94.04     11.63 o 
   6  11   1       47.89       59.31     10.46 o 
   1  12   1       69.27       55.66      5.65 o 
   2  12   1        4.73        1.43      3.80 o 
   3  12   1       19.19       24.46      5.25 o 
   4  12   1        8.68        7.95      4.63 o 
   5  12   1       62.80       74.91     12.08 o 
   6  12   1        6.96       -2.57      5.71 o 
   0  13   1       73.87       87.70     10.42 o 
   1  13   1       33.83       45.72      5.54 o 
   2  13   1       16.17       17.92      7.29 o 
   3  13   1       35.94       65.62     11.46 o 
   4  13   1       42.18       45.20     10.21 o 
   1  14   1       77.93       70.50      6.50 o 
   2  14   1       18.16       12.71      6.67 o 
   3  14   1       27.30       26.04      8.75 o 
   0   0   2      788.08      801.97     18.17 o 
   2   0   2    12621.71    11754.98    253.94 o 
   4   0   2     2527.88     2494.40     60.37 o 
   6   0   2      498.54      479.88     21.25 o 
   8   0   2       30.30       26.36      6.97 o 
  10   0   2       49.65       57.04      8.61 o 
   1   1   2     6124.47     6120.21     69.25 o 
   2   1   2        7.95        9.34      1.03 o 
   3   1   2     3381.65     3254.58     53.97 o 
   4   1   2      138.38      124.23      5.90 o 
   5   1   2      447.39      430.37     12.48 o 
   6   1   2       55.94       61.40      5.62 o 
   7   1   2      591.11      569.32     17.65 o 
   8   1   2       66.54       76.04      8.39 o 
   9   1   2       71.83       76.73      7.86 o 
  10   1   2        3.92        4.93      3.29 o 
   0   2   2    13698.49    12290.26    640.64 o 
   1   2   2     2664.58     2601.82     37.31 o 
   2   2   2      637.36      677.96     10.94 o 
   3   2   2      989.46     1015.98     21.91 o 
   4   2   2      401.03      438.84     13.27 o 
   5   2   2      109.85      123.03      7.17 o 
   6   2   2      296.12      271.76     10.46 o 
   7   2   2      237.19      231.76     10.61 o 
   8   2   2       21.68       22.57      4.48 o 
   9   2   2      144.77      159.29     10.31 o 
  10   2   2        2.94        2.77      4.01 o 
   1   3   2      987.20      925.29     10.97 o 
   2   3   2      410.83      397.31      6.21 o 
   3   3   2     2058.83     2121.85     34.37 o 
   4   3   2      303.34      350.65     10.73 o 
   5   3   2       47.99       46.45      6.33 o 
   6   3   2      135.89      131.64      7.99 o 
   7   3   2      117.22      106.14      7.30 o 
   8   3   2      247.58      233.23     11.29 o 
   9   3   2       31.87       31.78      5.74 o 
  10   3   2        7.60       17.34      6.14 o 
   0   4   2     1650.88     1761.56     33.75 o 
   1   4   2     1036.52     1104.25     12.79 o 
   2   4   2      647.66      610.93     10.85 o 
   3   4   2      640.18      673.88     12.71 o 
   4   4   2      562.02      557.34     12.19 o 
   5   4   2      228.00      225.61     23.23 o 
   6   4   2        7.43        6.51      2.72 o 
   7   4   2       79.54       76.63      7.77 o 
   8   4   2      178.56      180.12     12.14 o 
   9   4   2       18.43       17.17      5.79 o 
  10   4   2       34.95       45.99      8.85 o 
   1   5   2     1351.95     1368.45     18.03 o 
   2   5   2      167.95      192.97      5.56 o 
   3   5   2      501.19      447.64      6.68 o 
   4   5   2        5.56        6.67      1.72 o 
   5   5   2      311.42      332.53     14.09 o 
   6   5   2       92.88       89.05      8.40 o 
   7   5   2       43.00       45.05      7.24 o 
   8   5   2       12.48       10.74      4.76 o 
   9   5   2       49.09       54.99     13.41 o 
   0   6   2      782.72      770.16     15.03 o 
   1   6   2     1175.66     1278.87     17.64 o 
   2   6   2     1892.92     1824.85     28.50 o 
   3   6   2        5.46        4.99      1.23 o 
   4   6   2      839.32      804.11     16.65 o 
   5   6   2      163.08      186.37      9.81 o 
   6   6   2      478.97      471.00     32.50 o 
   7   6   2       67.90       88.19     11.56 o 
   8   6   2      118.63      120.57     12.05 o 
   9   6   2        1.52       -0.41      4.48 o 
   1   7   2      456.86      478.52      8.11 o 
   2   7   2      159.41      154.36      6.37 o 
   3   7   2      144.84      145.78      5.08 o 
   4   7   2      164.02      163.42      6.00 o 
   5   7   2       15.57       12.66      4.48 o 
   6   7   2       85.39       77.07      7.32 o 
   7   7   2       94.51      102.17      9.24 o 
   8   7   2        6.41        6.14      4.91 o 
   9   7   2       17.29       14.81      6.49 o 
   0   8   2      191.25      201.96     12.87 o 
   1   8   2       13.69       16.55      1.66 o 
   2   8   2       87.82       90.58      5.56 o 
   3   8   2       31.55       26.40      2.48 o 
   4   8   2      156.81      163.11      7.27 o 
   5   8   2       67.94       57.74      5.69 o 
   6   8   2      239.48      236.85     13.85 o 
   7   8   2       21.81       22.95      7.00 o 
   8   8   2        8.34        5.90      4.98 o 
   1   9   2      161.81      135.87      5.88 o 
   2   9   2      136.84      124.24      6.52 o 
   3   9   2       91.24       89.90      5.24 o 
   4   9   2      410.47      387.10      9.07 o 
   5   9   2       54.13       64.15      7.67 o 
   6   9   2        3.58        3.16      3.83 o 
   7   9   2       76.16       68.97     16.14 o 
   8   9   2       54.15       61.02     10.13 o 
   0  10   2      365.86      343.64     12.26 o 
   1  10   2      101.17       91.87      5.29 o 
   2  10   2      257.32      268.11      9.82 o 
   3  10   2       39.62       38.99      4.68 o 
   4  10   2      213.79      213.54      8.60 o 
   5  10   2       13.93       19.36      5.08 o 
   6  10   2      132.29      125.78     20.83 o 
   7  10   2        3.37        9.22      6.35 o 
   1  11   2      115.18      131.30      6.50 o 
   2  11   2       25.66       24.69      4.68 o 
   3  11   2       31.85       31.38      5.21 o 
   4  11   2       95.52       87.37     10.40 o 
   5  11   2       31.14       46.65      9.12 o 
   6  11   2        2.06        3.42      5.41 o 
   0  12   2       45.65       51.25      8.12 o 
   1  12   2       16.32       18.90      3.97 o 
   2  12   2       12.53       12.85      7.08 o 
   3  12   2       12.91       14.73      6.61 o 
   4  12   2        5.46        6.19      4.61 o 
   5  12   2        1.10       15.83     10.62 o 
   1  13   2       63.79       82.34      6.80 o 
   2  13   2       60.89       77.08     11.25 o 
   3  13   2       36.02       48.12     10.21 o 
   4  13   2       20.88       11.67      6.67 o 
   0  14   2        7.26       10.42      5.42 o 
   1  14   2       24.52       35.48      5.13 o 
   2  14   2        0.25       -4.37      4.37 o 
   2   0   3    21523.90    19927.29    948.77 o 
   4   0   3     3685.40     3820.63     88.36 o 
   6   0   3      280.03      295.67     15.77 o 
   8   0   3      125.85      134.36     13.23 o 
  10   0   3       55.25       30.42     13.96 o 
   0   1   3     3604.91     3822.74    111.66 o 
   1   1   3     6209.45     6165.77     69.74 o 
   2   1   3     1988.37     1951.42     29.20 o 
   3   1   3      835.51      865.24     17.47 o 
   4   1   3      162.06      154.51      6.64 o 
   5   1   3      156.28      166.71      7.73 o 
   6   1   3      712.41      713.66     18.51 o 
   7   1   3        9.69        7.99      3.12 o 
   8   1   3      134.60      123.20      8.81 o 
   9   1   3        7.83        9.25      4.13 o 
  10   1   3       12.91       13.73      8.55 o 
   1   2   3      144.04      133.35      3.14 o 
   2   2   3      126.62      117.43      3.92 o 
   3   2   3     1016.29     1007.28     17.41 o 
   4   2   3       79.23      100.41      8.72 o 
   5   2   3      311.04      329.27     19.63 o 
   6   2   3      216.63      189.39      8.96 o 
   7   2   3      102.89       99.48      7.36 o 
   8   2   3       74.84       76.07      7.23 o 
   9   2   3      125.31      128.24     11.68 o 
  10   2   3       18.89       33.64      6.55 o 
   0   3   3    16980.45    15583.38    410.69 o 
   1   3   3      374.98      402.41      5.99 o 
   2   3   3     1880.46     1853.36     22.56 o 
   3   3   3      215.62      265.51      5.93 o 
   4   3   3     1079.93     1011.58     23.49 o 
   5   3   3        5.76        8.56      2.34 o 
   6   3   3      268.08      244.13      9.87 o 
   7   3   3       64.83       72.37     10.43 o 
   8   3   3      206.69      197.47     19.59 o 
   9   3   3        1.71        6.03      4.44 o 
  10   3   3      176.67      204.01     15.75 o 
   1   4   3     2219.47     2187.20     25.79 o 
   2   4   3        1.18        1.75      0.79 o 
   3   4   3      905.15      897.63     17.24 o 
   4   4   3      260.67      272.78     10.01 o 
   5   4   3      435.26      386.95     18.63 o 
   6   4   3      103.31      111.38      6.54 o 
   7   4   3      195.50      188.11     19.10 o 
   8   4   3       40.36       43.78      6.93 o 
   9   4   3       85.61       62.86     20.21 o 
  10   4   3       60.57       79.42     11.05 o 
   0   5   3     1055.17     1114.96     27.87 o 
   1   5   3       78.15       91.14      2.56 o 
   2   5   3      133.21      132.03      4.03 o 
   3   5   3       45.87       42.50      1.76 o 
   4   5   3      902.33      933.17     20.81 o 
   5   5   3      155.09      149.18      9.62 o 
   6   5   3      104.79       97.22      8.89 o 
   7   5   3      112.54      116.77      9.29 o 
   8   5   3       26.28       24.58      7.80 o 
   9   5   3       31.51       32.13      7.65 o 
   1   6   3      625.79      716.11     10.83 o 
   2   6   3      209.21      229.88      5.89 o 
   3   6   3      991.16     1033.29     14.95 o 
   4   6   3       29.36       26.27      3.22 o 
   5   6   3      416.50      409.57     16.07 o 
   6   6   3       54.02       47.37     10.94 o 
   7   6   3       14.24        5.01     10.31 o 
   8   6   3      164.31      164.91     17.08 o 
   9   6   3       52.07       58.33      9.51 o 
   0   7   3      406.95      368.01      8.19 o 
   1   7   3       13.48       13.41      1.49 o 
   2   7   3      272.86      265.42      7.09 o 
   3   7   3       35.03       31.31      2.91 o 
   4   7   3      166.18      168.97      6.24 o 
   5   7   3       67.07       69.18      8.85 o 
   6   7   3       61.15       67.95     15.00 o 
   7   7   3      157.40      135.85     15.23 o 
   8   7   3      137.88      146.74     13.44 o 
   9   7   3      121.31      121.34     13.12 o 
   1   8   3      453.56      407.76      7.56 o 
   2   8   3      274.64      257.22      6.51 o 
   3   8   3      533.23      506.88     11.51 o 
   4   8   3      549.31      512.37     15.74 o 
   5   8   3      445.81      436.87     16.30 o 
   6   8   3       65.24       62.44      7.12 o 
   7   8   3      163.16      178.23     17.31 o 
   8   8   3      142.41      128.42     13.18 o 
   0   9   3      606.00      588.00     17.46 o 
   1   9   3       84.17       83.33      3.71 o 
   2   9   3      144.39      140.85      5.85 o 
   3   9   3      452.07      415.68     12.28 o 
   4   9   3      158.03      158.57      5.44 o 
   5   9   3       44.21       39.35      4.98 o 
   6   9   3       22.09       26.99      5.78 o 
   7   9   3       17.54       18.99      6.13 o 
   8   9   3       29.76       30.57      8.04 o 
   1  10   3      289.75      279.07      8.92 o 
   2  10   3      116.87      121.54      9.02 o 
   3  10   3        8.69        9.18      2.88 o 
   4  10   3        3.60        2.64      1.90 o 
   5  10   3       37.37       34.17      9.53 o 
   6  10   3       55.29       53.95     13.75 o 
   7  10   3       36.89       46.29      8.52 o 
   0  11   3       60.44       84.37      9.37 o 
   1  11   3       25.08       25.57      3.59 o 
   2  11   3       98.61      105.14      8.01 o 
   3  11   3       44.78       44.01      5.94 o 
   4  11   3        7.97        8.48      2.55 o 
   5  11   3       21.18       25.09      7.20 o 
   6  11   3       17.70        7.43      6.26 o 
   1  12   3      137.90      138.24      8.31 o 
   2  12   3        4.96        7.61      3.66 o 
   3  12   3       97.37      115.93     15.15 o 
   4  12   3       24.68       21.02      7.32 o 
   5  12   3      117.86      143.53     22.50 o 
   0  13   3      189.10      205.81     15.62 o 
   1  13   3       13.84        9.28      3.65 o 
   2  13   3       32.10       40.41      9.58 o 
   3  13   3       15.99       10.42      6.46 o 
   4  13   3        8.26        7.99      3.47 o 
   1  14   3       12.69       17.49      4.30 o 
   2  14   3       48.45       62.49     11.04 o 
   0   0   4     1542.96     1721.54     50.00 o 
   2   0   4     2749.56     3008.65     68.77 o 
   4   0   4     8926.23     8942.58    199.51 o 
   6   0   4     4897.51     4615.41    132.59 o 
   8   0   4       75.93       86.84     11.09 o 
  10   0   4       84.72       75.67     12.34 o 
   1   1   4     1647.48     1633.36     17.87 o 
   2   1   4      525.37      578.73      9.98 o 
   3   1   4      533.66      603.96     12.74 o 
   4   1   4       31.78       37.05      3.64 o 
   5   1   4     1971.00     1953.49     37.00 o 
   6   1   4      257.70      266.36     10.64 o 
   7   1   4      884.96      821.93     21.81 o 
   8   1   4        8.14        2.41      3.04 o 
   9   1   4        5.26        7.84      4.19 o 
  10   1   4       13.16       17.30      6.17 o 
   0   2   4    10825.28    10204.11    155.06 o 
   1   2   4     1711.33     1701.22     20.38 o 
   2   2   4      211.40      232.01      5.10 o 
   3   2   4      538.88      634.74     12.01 o 
   4   2   4       88.15       73.82      6.83 o 
   5   2   4      550.51      556.18     14.83 o 
   6   2   4      532.95      516.70     15.20 o 
   7   2   4      394.22      383.13     13.66 o 
   8   2   4        3.49        1.50      4.30 o 
   9   2   4       75.31       87.17     12.65 o 
  10   2   4        0.84        0.50      4.98 o 
   1   3   4      685.26      708.51      8.76 o 
   2   3   4       41.40       47.22      1.50 o 
   3   3   4      865.67      948.31     14.57 o 
   4   3   4      272.53      271.30      8.51 o 
   5   3   4       45.92       51.96      4.49 o 
   6   3   4      305.47      305.55     11.02 o 
   7   3   4       34.99       30.16      4.53 o 
   8   3   4      164.29      151.64     11.54 o 
   9   3   4       34.31       33.60      8.43 o 
  10   3   4       25.32       31.09      9.76 o 
   0   4   4     1466.82     1517.99     26.03 o 
   1   4   4       62.89       68.18      2.18 o 
   2   4   4     1126.61     1064.45     14.86 o 
   3   4   4      455.70      479.47      8.59 o 
   4   4   4      537.69      513.87     10.39 o 
   5   4   4      171.94      170.46      7.10 o 
   6   4   4      110.86      130.98     14.70 o 
   7   4   4      245.35      241.94     15.59 o 
   8   4   4      118.90      119.14     10.32 o 
   9   4   4       45.65       55.00     11.98 o 
   1   5   4      576.99      524.51      7.94 o 
   2   5   4      777.71      835.03     13.94 o 
   3   5   4     1051.29     1020.30     13.84 o 
   4   5   4      175.88      171.57      6.03 o 
   5   5   4       44.27       37.59      4.85 o 
   6   5   4      349.02      347.70     14.54 o 
   7   5   4      257.65      245.69     13.72 o 
   8   5   4      103.73       74.36     12.15 o 
   9   5   4      135.70      155.72     17.45 o 
   0   6   4      690.86      731.80     19.98 o 
   1   6   4      770.18      791.14     11.80 o 
   2   6   4     1444.24     1404.83     21.66 o 
   3   6   4      634.93      668.82     11.52 o 
   4   6   4      508.32      474.97     11.58 o 
   5   6   4       26.48       13.55      3.78 o 
   6   6   4       10.19       12.32      3.73 o 
   7   6   4       33.82       23.97      7.50 o 
   8   6   4      113.31      110.44     23.96 o 
   9   6   4        7.96        6.20      5.32 o 
   1   7   4      668.92      645.32     10.23 o 
   2   7   4       52.47       44.56      3.16 o 
   3   7   4      171.45      159.35      5.07 o 
   4   7   4      395.42      407.45     11.64 o 
   5   7   4      212.67      194.56      9.38 o 
   6   7   4       57.26       60.29      7.08 o 
   7   7   4       55.02       37.64      9.54 o 
   8   7   4        4.70        5.01      5.99 o 
   9   7   4       72.16       76.59     10.91 o 
   0   8   4      743.37      704.92     17.25 o 
   1   8   4       61.84       57.00      2.87 o 
   2   8   4      343.35      325.09      9.25 o 
   3   8   4       89.60       96.75      5.77 o 
   4   8   4      656.95      650.21     15.11 o 
   5   8   4      123.11      132.91     10.93 o 
   6   8   4      234.03      265.67     13.86 o 
   7   8   4       48.69       56.91      8.66 o 
   8   8   4        6.97        4.99      5.54 o 
   1   9   4      826.53      762.82     13.02 o 
   2   9   4      262.57      246.70      7.84 o 
   3   9   4      178.03      168.30      7.07 o 
   4   9   4      182.10      190.07      6.04 o 
   5   9   4      171.17      192.40     11.85 o 
   6   9   4       29.14       31.10      8.30 o 
   7   9   4       38.78       28.86      7.54 o 
   8   9   4       15.71       19.78      9.53 o 
   0  10   4      336.91      293.16     11.51 o 
   1  10   4      194.74      177.24      6.52 o 
   2  10   4      208.82      218.77     10.60 o 
   3  10   4        5.93        9.31      2.98 o 
   4  10   4       97.46      109.81      7.81 o 
   5  10   4      107.35      101.03      9.67 o 
   6  10   4       57.48       72.31      9.58 o 
   7  10   4       44.55       50.42     12.76 o 
   1  11   4      177.19      179.30      9.14 o 
   2  11   4       25.29       28.64      4.99 o 
   3  11   4       42.59       47.15      6.21 o 
   4  11   4        4.81        6.67      2.43 o 
   5  11   4       33.41       34.38      8.31 o 
   6  11   4       10.02       12.04      6.03 o 
   0  12   4       21.43       16.67      5.83 o 
   1  12   4       74.60       75.62     11.25 o 
   2  12   4       19.89       23.13      6.24 o 
   3  12   4        8.09        7.55      5.07 o 
   4  12   4       40.55       43.86      4.85 o 
   5  12   4        7.71        0.62      8.96 o 
   1  13   4       34.08       30.18      4.75 o 
   2  13   4       20.73       30.00      8.33 o 
   3  13   4       24.17       20.00      7.71 o 
   4  13   4       15.02       17.50      8.35 o 
   0  14   4       34.62       43.33      8.33 o 
   1  14   4       18.89       22.60      4.90 o 
   2  14   4       45.35       31.87      8.54 o 
   2   0   5      680.80      744.65     20.27 o 
   4   0   5     2243.91     2221.84     57.33 o 
   6   0   5     1989.65     1956.11     54.66 o 
   8   0   5      124.58      113.69     23.75 o 
  10   0   5       21.14        7.88      6.77 o 
   0   1   5     4011.70     4115.41     56.10 o 
   1   1   5      888.05      949.95     11.91 o 
   2   1   5      325.25      325.15      6.61 o 
   3   1   5     2040.06     2307.81     35.41 o 
   4   1   5      571.44      587.15     14.41 o 
   5   1   5      913.12      903.04     20.83 o 
   6   1   5       30.48       25.61      4.05 o 
   7   1   5       22.63       17.14      3.83 o 
   8   1   5       41.44       44.10      5.92 o 
   9   1   5        2.07        3.94      4.06 o 
  10   1   5       84.84       73.58     10.39 o 
   1   2   5     6378.04     6046.85     65.22 o 
   2   2   5      836.73      873.38     11.45 o 
   3   2   5      440.30      425.92      8.13 o 
   4   2   5      239.39      270.80     13.74 o 
   5   2   5     1092.86     1083.41     24.56 o 
   6   2   5       80.98       83.25      6.42 o 
   7   2   5      573.37      608.54     17.87 o 
   8   2   5       12.35       16.57      4.13 o 
   9   2   5      138.27      143.07     12.08 o 
  10   2   5       56.89       66.79      9.84 o 
   0   3   5     6367.38     6263.68     97.24 o 
   1   3   5     1523.95     1591.40     19.65 o 
   2   3   5     1640.56     1721.76     22.85 o 
   3   3   5      110.20      128.29      6.41 o 
   4   3   5       35.02       38.18      2.80 o 
   5   3   5       29.69       25.25      3.50 o 
   6   3   5      504.17      493.37     14.61 o 
   7   3   5        3.48        5.21      2.73 o 
   8   3   5      117.91       90.48      9.34 o 
   9   3   5        7.80       11.21      5.02 o 
  10   3   5       70.63       70.13     10.00 o 
   1   4   5       45.90       38.48      1.71 o 
   2   4   5      204.07      187.77      4.57 o 
   3   4   5       10.57       12.30      1.36 o 
   4   4   5      190.11      173.68      4.92 o 
   5   4   5      173.28      155.42      6.96 o 
   6   4   5       25.24       31.39      5.30 o 
   7   4   5      200.69      182.52     11.66 o 
   8   4   5        5.46        3.12      3.66 o 
   9   4   5       90.61       98.22     15.88 o 
   0   5   5     1524.00     1462.86     28.77 o 
   1   5   5      781.79      867.59     12.24 o 
   2   5   5      224.20      253.89      6.15 o 
   3   5   5      325.90      320.45      5.46 o 
   4   5   5      308.30      305.56     12.75 o 
   5   5   5      114.85       96.61      8.56 o 
   6   5   5      135.13      124.40     14.23 o 
   7   5   5       65.67       64.37      7.38 o 
   8   5   5       11.21       11.43      4.50 o 
   9   5   5       50.44       51.08     11.23 o 
   1   6   5      397.80      351.65      6.23 o 
   2   6   5       80.80       85.11      3.69 o 
   3   6   5      145.60      146.09      5.17 o 
   4   6   5      123.51      110.53      4.90 o 
   5   6   5      263.87      249.77     19.00 o 
   6   6   5       98.97      116.06      9.63 o 
   7   6   5      184.28      183.64     18.54 o 
   8   6   5      207.39      209.08     19.37 o 
   9   6   5       22.42       21.80      8.36 o 
   0   7   5       96.94      107.48      5.26 o 
   1   7   5      376.15      389.84      9.34 o 
   2   7   5      763.92      669.70     12.77 o 
   3   7   5      148.43      149.42      6.24 o 
   4   7   5      438.62      420.21     10.51 o 
   5   7   5       64.76       76.20      8.08 o 
   6   7   5      185.54      161.15     10.96 o 
   7   7   5       67.59       54.30     10.60 o 
   8   7   5      147.53      157.01     17.49 o 
   1   8   5       76.96       78.92      4.26 o 
   2   8   5     1206.15     1228.97     21.59 o 
   3   8   5      453.32      483.63      9.92 o 
   4   8   5       86.35       91.64      4.98 o 
   5   8   5      259.20      248.44     12.80 o 
   6   8   5        0.56        1.78      4.95 o 
   7   8   5       19.07       29.91      8.69 o 
   8   8   5       25.80       30.61      7.70 o 
   0   9   5      268.02      231.77      9.67 o 
   1   9   5      385.81      383.90     10.94 o 
   2   9   5      237.54      242.68      8.09 o 
   3   9   5      186.24      174.91      6.94 o 
   4   9   5      212.72      215.43      6.81 o 
   5   9   5       27.14       20.53      5.04 o 
   6   9   5      109.76      107.51     14.23 o 
   7   9   5       44.00       49.19      8.80 o 
   1  10   5        5.11       10.11      2.32 o 
   2  10   5       13.71        9.22      3.63 o 
   3  10   5      147.61      131.98      6.66 o 
   4  10   5        6.10        3.67      1.88 o 
   5  10   5        2.68        4.84      3.74 o 
   6  10   5       14.58       18.35      8.83 o 
   7  10   5       13.94       20.44      6.88 o 
   0  11   5      127.41      114.19      9.48 o 
   1  11   5       14.07       18.00      4.81 o 
   2  11   5       51.08       54.14      6.48 o 
   3  11   5        4.50        4.30      3.55 o 
   4  11   5        5.27        6.61      2.58 o 
   5  11   5        4.26        6.43      4.74 o 
   6  11   5       67.21       80.30     10.87 o 
   1  12   5        8.09       12.33      3.39 o 
   2  12   5       27.65       25.47      5.25 o 
   3  12   5       15.81       19.99      5.01 o 
   4  12   5       23.20       22.28      4.08 o 
   5  12   5       15.77       22.50     12.08 o 
   0  13   5       65.81       45.20      8.54 o 
   1  13   5       32.86       30.15      4.75 o 
   2  13   5       92.18       89.58     12.29 o 
   3  13   5       16.34       17.24     11.98 o 
   4  13   5       72.40       76.83      6.30 o 
   1  14   5        1.49        4.77      3.39 o 
   2  14   5       21.83       17.29      7.71 o 
   0   0   6    11478.15    10957.15    194.30 o 
   2   0   6      268.99      250.17      7.05 o 
   4   0   6      343.64      349.05     14.74 o 
   6   0   6     1510.78     1482.85     44.81 o 
   8   0   6      529.57      467.19     28.85 o 
  10   0   6      131.23      167.90     24.37 o 
   1   1   6      392.79      397.07      5.16 o 
   2   1   6      228.41      244.25      5.65 o 
   3   1   6      492.96      526.45     10.43 o 
   4   1   6      223.89      212.45      7.97 o 
   5   1   6      393.84      390.19     12.34 o 
   6   1   6        1.63        1.37      2.38 o 
   7   1   6      140.96      136.02      8.73 o 
   8   1   6      234.79      232.34     11.77 o 
   9   1   6       43.86       54.49      8.43 o 
  10   1   6        1.98       -0.96      4.95 o 
   0   2   6      555.82      623.10     10.30 o 
   1   2   6      384.99      413.10      5.49 o 
   2   2   6       63.84       67.32      1.95 o 
   3   2   6       12.62       12.49      1.62 o 
   4   2   6       81.06       85.94      4.87 o 
   5   2   6      125.47      127.81      6.95 o 
   6   2   6      608.22      588.43     16.70 o 
   7   2   6       57.59       60.57      6.28 o 
   8   2   6       17.57       19.45      7.63 o 
   9   2   6       31.98       35.76      7.50 o 
  10   2   6       75.50       83.20     10.54 o 
   1   3   6      568.04      563.46      7.92 o 
   2   3   6     1413.31     1494.26     18.65 o 
   3   3   6       32.05       43.04      3.03 o 
   4   3   6      213.77      223.09      5.82 o 
   5   3   6      193.59      179.69      7.90 o 
   6   3   6      563.31      567.11     16.07 o 
   7   3   6      119.43      101.24      9.27 o 
   8   3   6       92.74       97.99     10.83 o 
   9   3   6       16.68       22.44      5.77 o 
   0   4   6     2685.51     2595.49     42.21 o 
   1   4   6      306.41      317.05      5.47 o 
   2   4   6     2623.04     2647.00     35.17 o 
   3   4   6      310.26      305.85      7.09 o 
   4   4   6      758.50      754.33     13.13 o 
   5   4   6      148.19      136.91     10.61 o 
   6   4   6      112.44      114.35     21.50 o 
   7   4   6       99.96      111.85      9.58 o 
   8   4   6      134.68      148.20     11.51 o 
   9   4   6       33.59       51.64      7.91 o 
   1   5   6      233.11      197.34      3.59 o 
   2   5   6      279.16      296.32      9.80 o 
   3   5   6      860.28      794.45     11.13 o 
   4   5   6       79.76       84.17      7.61 o 
   5   5   6      888.94      834.46     23.54 o 
   6   5   6        6.73        8.59      4.97 o 
   7   5   6      128.99      144.47     29.34 o 
   8   5   6       73.48       85.21      8.90 o 
   9   5   6      127.06      148.35     43.85 o 
   0   6   6     1749.31     1706.21     34.19 o 
   1   6   6       91.23       83.93      3.53 o 
   2   6   6      161.85      149.67      5.01 o 
   3   6   6      194.90      176.72      5.11 o 
   4   6   6      338.05      334.90      9.05 o 
   5   6   6      310.88      312.64     13.35 o 
   6   6   6      170.06      142.03     14.35 o 
   7   6   6       70.48       65.69      7.33 o 
   8   6   6       95.54      120.33     15.54 o 
   9   6   6       22.24       19.25      9.58 o 
   1   7   6      102.66      105.41      3.33 o 
   2   7   6       10.60        7.84      1.77 o 
   3   7   6      202.82      213.15      5.91 o 
   4   7   6      106.19       94.92      5.45 o 
   5   7   6      232.75      225.95     17.11 o 
   6   7   6       44.65       41.73      4.79 o 
   7   7   6      203.81      223.26     26.87 o 
   8   7   6        0.76       10.94      6.90 o 
   0   8   6     1537.98     1562.95     34.57 o 
   1   8   6      137.62      130.41      5.81 o 
   2   8   6      183.09      178.51      6.50 o 
   3   8   6      197.89      198.81      6.03 o 
   4   8   6       77.89       80.68      5.12 o 
   5   8   6       79.14       77.83     10.18 o 
   6   8   6        0.68        2.52      5.30 o 
   7   8   6       51.56       59.26     11.63 o 
   8   8   6        1.47        5.98      6.48 o 
   1   9   6      234.86      224.14      7.85 o 
   2   9   6      254.33      235.19      7.77 o 
   3   9   6       80.80       83.81      4.24 o 
   4   9   6       84.72       78.59      6.10 o 
   5   9   6      207.13      227.02     17.75 o 
   6   9   6        9.67       13.51      6.84 o 
   7   9   6       11.94        5.48      6.33 o 
   0  10   6       67.79       82.52      7.21 o 
   1  10   6       11.14        9.57      2.29 o 
   2  10   6      113.63      117.32      6.76 o 
   3  10   6      166.47      162.34      7.73 o 
   4  10   6       70.61       77.07      4.69 o 
   5  10   6       59.40       65.48     11.23 o 
   6  10   6       12.74       13.22      5.64 o 
   7  10   6       63.46       86.48     14.34 o 
   1  11   6      174.67      187.25     10.88 o 
   2  11   6       40.79       40.29      5.86 o 
   3  11   6      196.59      202.65     11.57 o 
   4  11   6       36.93       45.95      4.29 o 
   5  11   6       50.91       37.47      7.14 o 
   6  11   6       15.14        6.72      5.40 o 
   0  12   6       54.05       52.91      8.33 o 
   1  12   6        6.68        7.56      3.25 o 
   2  12   6      102.67      110.31     11.32 o 
   3  12   6       14.59       19.69      5.09 o 
   4  12   6       35.63       34.48      4.67 o 
   5  12   6       14.81       20.83     12.29 o 
   1  13   6        6.91        3.77      3.14 o 
   2  13   6        2.64       -3.12      4.79 o 
   3  13   6       22.73       35.40      7.54 o 
   4  13   6       14.30       21.58      4.28 o 
   0  14   6       90.19      110.20     11.87 o 
   1  14   6       56.98       72.33     16.77 o 
   2   0   7      333.50      354.66      9.35 o 
   4   0   7     1524.80     1583.61     44.00 o 
   6   0   7      509.75      475.05     36.87 o 
   8   0   7     1513.66     1493.46     48.65 o 
  10   0   7       39.30       79.99     18.12 o 
   0   1   7      658.69      714.71     11.47 o 
   1   1   7      593.32      649.80      7.61 o 
   2   1   7     1493.12     1567.53     19.35 o 
   3   1   7      238.91      243.68      6.36 o 
   4   1   7      830.65      827.23     15.68 o 
   5   1   7       69.81       72.50      5.61 o 
   6   1   7      222.88      214.64      9.95 o 
   7   1   7      977.61      937.45     23.91 o 
   8   1   7       27.50       32.97      5.33 o 
   9   1   7      168.16      211.75     25.26 o 
  10   1   7       39.88       35.06      9.75 o 
   1   2   7      372.73      379.91      6.91 o 
   2   2   7      745.75      789.00     10.80 o 
   3   2   7     2685.21     2834.42     41.66 o 
   4   2   7      154.27      159.44      5.47 o 
   5   2   7      168.07      162.86      7.88 o 
   6   2   7       41.02       35.60      4.62 o 
   7   2   7      421.42      399.28     14.24 o 
   8   2   7      116.80      122.26     10.83 o 
   9   2   7       93.65       91.74     12.45 o 
   0   3   7      298.55      428.29      9.14 o 
   1   3   7      387.71      418.40      5.78 o 
   2   3   7     1038.70      995.39     14.79 o 
   3   3   7       97.33       82.94      5.73 o 
   4   3   7     1135.59     1125.61     18.13 o 
   5   3   7        5.37        5.30      2.26 o 
   6   3   7      408.68      405.82     13.14 o 
   7   3   7       44.87       29.82      5.59 o 
   8   3   7       54.82       64.94     11.23 o 
   9   3   7       16.66       12.43      5.10 o 
   1   4   7      105.89       91.54      2.48 o 
   2   4   7       77.44       73.84      2.55 o 
   3   4   7      194.01      207.87      5.34 o 
   4   4   7      285.12      273.71      7.38 o 
   5   4   7      345.47      354.91     14.08 o 
   6   4   7       50.29       43.63      6.31 o 
   7   4   7      190.13      157.34     15.25 o 
   8   4   7        4.98        4.57      4.07 o 
   9   4   7       21.96       23.08      6.40 o 
   0   5   7     3400.72     3421.59     55.18 o 
   1   5   7      373.51      394.00      6.14 o 
   2   5   7       97.15       94.31      3.66 o 
   3   5   7       58.83       51.45      3.50 o 
   4   5   7       48.92       38.36      3.64 o 
   5   5   7       71.07       82.36      6.96 o 
   6   5   7      186.39      201.65     11.40 o 
   7   5   7       13.06       22.01      4.99 o 
   8   5   7        5.28        3.30      4.07 o 
   9   5   7       13.69        9.64     11.35 o 
   1   6   7      358.36      351.20      5.78 o 
   2   6   7      162.98      160.06      5.15 o 
   3   6   7      231.05      238.22      8.12 o 
   4   6   7      970.13      944.67     18.58 o 
   5   6   7      107.53      113.95      6.80 o 
   6   6   7      119.74      107.93      8.60 o 
   7   6   7      101.98       91.18      9.78 o 
   8   6   7        3.61        7.96      6.99 o 
   9   6   7       30.54       15.91      8.00 o 
   0   7   7       70.94       74.85      4.88 o 
   1   7   7      118.25      121.84      4.25 o 
   2   7   7      289.73      290.52      8.15 o 
   3   7   7      216.06      226.68      6.24 o 
   4   7   7      266.04      248.78     13.09 o 
   5   7   7      510.79      491.70     14.69 o 
   6   7   7      104.28       98.66      8.20 o 
   7   7   7       29.09       41.45      9.71 o 
   8   7   7       88.84       96.48     14.65 o 
   1   8   7      981.95      925.19     15.87 o 
   2   8   7      664.63      639.56     13.91 o 
   3   8   7      257.47      264.05      7.14 o 
   4   8   7       98.75       95.44      5.28 o 
   5   8   7       69.20       73.43     11.27 o 
   6   8   7       80.42       75.37     12.22 o 
   7   8   7      125.49      110.56     24.69 o 
   8   8   7        1.69       -0.19      6.38 o 
   0   9   7      210.04      199.48      9.22 o 
   1   9   7      176.08      166.54      8.51 o 
   2   9   7      489.45      472.64     11.77 o 
   3   9   7      100.20       98.57      4.66 o 
   4   9   7       17.60       17.31      4.38 o 
   5   9   7       41.69       36.77      8.91 o 
   6   9   7       86.43       83.99     12.87 o 
   7   9   7        0.57       -1.19      5.25 o 
   1  10   7       85.82       72.26      4.49 o 
   2  10   7      143.64      158.13      7.89 o 
   3  10   7        2.78        2.09      3.78 o 
   4  10   7       38.23       33.91      3.57 o 
   5  10   7        7.27       10.41      6.20 o 
   6  10   7       16.57       22.79      9.06 o 
   7  10   7        8.33       25.08      9.01 o 
   0  11   7       18.86       15.55      4.39 o 
   1  11   7        7.47        7.50      2.52 o 
   2  11   7       57.93       67.08      7.19 o 
   3  11   7       12.25       11.73      3.68 o 
   4  11   7       34.70       38.35      4.13 o 
   5  11   7        5.03        4.89      4.62 o 
   6  11   7       12.95       15.71      9.26 o 
   1  12   7      119.20      134.45      7.55 o 
   2  12   7       29.06       11.10      6.56 o 
   3  12   7        9.35       13.49      5.20 o 
   4  12   7       11.57       13.59      3.62 o 
   5  12   7        9.26       15.21     10.83 o 
   0  13   7       74.59       71.04      9.79 o 
   1  13   7       27.21       22.13      4.39 o 
   2  13   7       37.22       42.88      7.82 o 
   3  13   7        3.22       -1.46      3.23 o 
   0   0   8     2878.65     3117.35     56.96 o 
   2   0   8     1071.64     1073.14     16.26 o 
   4   0   8       25.97       28.46      5.01 o 
   6   0   8      884.73      916.81     31.87 o 
   8   0   8       76.17       76.07     11.00 o 
   1   1   8     3610.69     3663.47     36.07 o 
   2   1   8      216.34      231.75      3.61 o 
   3   1   8     1211.84     1188.17     20.14 o 
   4   1   8       85.60       84.61      5.36 o 
   5   1   8      413.61      425.10     18.40 o 
   6   1   8      165.10      165.45      8.86 o 
   7   1   8       67.69       58.73      6.43 o 
   8   1   8       26.66       28.01      5.13 o 
   9   1   8      297.92      287.80     16.57 o 
   0   2   8     1788.74     1796.28     26.44 o 
   1   2   8     2220.43     2405.53     23.54 o 
   2   2   8      133.87      151.91      3.44 o 
   3   2   8      361.79      375.06      8.56 o 
   4   2   8      390.36      400.10      8.61 o 
   5   2   8       22.46       21.39      3.47 o 
   6   2   8      457.86      421.09     27.87 o 
   7   2   8       81.33       76.58      7.88 o 
   8   2   8      116.44      115.71     10.60 o 
   9   2   8       12.39       16.54      7.09 o 
   1   3   8      351.14      377.57      5.50 o 
   2   3   8      969.80     1081.40     15.81 o 
   3   3   8      138.31      132.43      5.84 o 
   4   3   8      121.69      114.47      4.83 o 
   5   3   8       43.41       40.29      4.29 o 
   6   3   8       93.17       78.56     11.59 o 
   7   3   8       64.85       68.75     10.36 o 
   8   3   8       95.28       93.18      9.89 o 
   9   3   8       33.50       37.65      7.30 o 
   0   4   8     1188.41     1333.86     23.45 o 
   1   4   8      128.32      139.86      4.53 o 
   2   4   8      402.65      394.36      6.10 o 
   3   4   8      333.98      381.02      7.16 o 
   4   4   8      146.26      148.68      5.78 o 
   5   4   8       73.94       75.58      6.99 o 
   6   4   8      107.94      109.27     13.28 o 
   7   4   8       10.49        7.59      3.77 o 
   8   4   8      105.03      116.11     11.91 o 
   9   4   8       47.54       41.17      7.54 o 
   1   5   8      731.85      683.56     10.13 o 
   2   5   8      205.44      205.27      4.51 o 
   3   5   8      472.33      453.40      8.84 o 
   4   5   8      262.72      271.60      9.02 o 
   5   5   8      424.64      430.25     23.70 o 
   6   5   8       58.15       63.73      7.09 o 
   7   5   8      430.40      404.75     17.43 o 
   8   5   8       87.61       78.77      9.10 o 
   9   5   8       32.75       33.58      6.82 o 
   0   6   8      596.22      606.33     14.52 o 
   1   6   8      264.90      260.09      4.76 o 
   2   6   8      749.03      705.57     14.77 o 
   3   6   8       44.19       44.83      2.85 o 
   4   6   8      324.17      303.95      8.90 o 
   5   6   8       90.57       85.91      6.29 o 
   6   6   8      534.11      545.61     19.15 o 
   7   6   8       92.59      101.31      9.12 o 
   8   6   8       97.40      100.03     14.71 o 
   1   7   8       20.38       22.08      2.25 o 
   2   7   8      472.18      454.79     12.11 o 
   3   7   8      369.02      370.56      8.91 o 
   4   7   8       13.86       16.78      2.71 o 
   5   7   8       64.12       69.25      6.46 o 
   6   7   8        7.81        1.83      3.38 o 
   7   7   8       67.64       72.19     12.39 o 
   8   7   8       39.15       39.98     10.60 o 
   0   8   8     2390.97     2284.11     58.74 o 
   1   8   8       96.77      108.84      4.71 o 
   2   8   8      281.31      274.55      9.69 o 
   3   8   8        6.95        3.92      1.80 o 
   4   8   8      153.11      168.01     14.01 o 
   5   8   8      133.11      144.04      9.47 o 
   6   8   8        5.28        0.67      5.64 o 
   7   8   8        2.75        4.48      6.04 o 
   8   8   8        2.99       10.72      7.35 o 
   1   9   8      335.62      324.00      9.53 o 
   2   9   8       19.55       16.44      3.15 o 
   3   9   8      329.36      332.17      9.26 o 
   4   9   8       16.43       16.50      3.50 o 
   5   9   8       85.73       73.61     11.41 o 
   6   9   8      116.26       98.38     13.98 o 
   7   9   8       25.31       32.91     11.14 o 
   0  10   8      267.09      297.47     13.36 o 
   1  10   8        7.17        4.77      2.01 o 
   2  10   8      136.16      146.53      8.41 o 
   3  10   8       29.10       30.88      4.15 o 
   4  10   8      203.97      206.48      7.80 o 
   5  10   8      126.02      124.92     14.66 o 
   6  10   8       70.28       61.78     12.12 o 
   1  11   8       41.08       40.09      4.87 o 
   2  11   8        0.15       -1.51      3.20 o 
   3  11   8       88.42       95.88      6.60 o 
   4  11   8       23.54       27.09      4.22 o 
   5  11   8      147.23      161.03     23.96 o 
   0  12   8       53.40       48.15      8.44 o 
   1  12   8       17.02       13.57      3.53 o 
   2  12   8       87.78       82.01     18.75 o 
   3  12   8       11.58       19.91      4.45 o 
   4  12   8       22.09       26.46      3.98 o 
   1  13   8        2.92        1.83      3.10 o 
   2  13   8       17.36       28.00      6.78 o 
   3  13   8       58.68       53.55      6.32 o 
   2   0   9      353.67      354.31      7.17 o 
   4   0   9      211.65      218.46     15.42 o 
   6   0   9      343.38      387.41     19.17 o 
   8   0   9      776.01      731.32     31.20 o 
   0   1   9     3061.48     3245.85     46.14 o 
   1   1   9      129.36      122.41      2.55 o 
   2   1   9      705.88      697.03      8.01 o 
   3   1   9      349.52      357.70      7.93 o 
   4   1   9      428.96      436.70     12.34 o 
   5   1   9      144.91      148.03     10.82 o 
   6   1   9      452.11      465.79     14.90 o 
   7   1   9      157.42      178.35     10.04 o 
   8   1   9       88.96       75.18     10.41 o 
   9   1   9       69.48       82.72      9.71 o 
   1   2   9      672.26      694.56      8.04 o 
   2   2   9       11.22        9.41      1.15 o 
   3   2   9      684.80      719.73     14.00 o 
   4   2   9      317.51      301.74      9.92 o 
   5   2   9      977.57      871.88     21.10 o 
   6   2   9       26.13       31.50      4.54 o 
   7   2   9       83.89       71.57      8.34 o 
   8   2   9       12.13       17.62      5.23 o 
   9   2   9       39.07       42.17      7.57 o 
   0   3   9     3337.55     3342.79     47.35 o 
   1   3   9      198.14      224.46      3.95 o 
   2   3   9       55.55       51.61      1.80 o 
   3   3   9      109.06      122.35      4.69 o 
   4   3   9      828.86      820.70     16.09 o 
   5   3   9       84.34       91.53      8.82 o 
   6   3   9      283.70      283.13     18.22 o 
   7   3   9       51.41       41.42      7.16 o 
   8   3   9       49.20       56.66      8.13 o 
   9   3   9       10.00       18.74      5.97 o 
   1   4   9      708.89      757.90     10.38 o 
   2   4   9       31.87       29.66      1.54 o 
   3   4   9      197.33      197.61      4.35 o 
   4   4   9      307.82      295.15      9.95 o 
   5   4   9      283.49      248.61     18.00 o 
   6   4   9      108.37       93.71      8.42 o 
   7   4   9       20.44       21.31      8.95 o 
   8   4   9        2.15        0.22      3.67 o 
   9   4   9       11.10       17.14      6.44 o 
   0   5   9      137.52      142.75      5.11 o 
   1   5   9      278.02      270.50      5.14 o 
   2   5   9       64.95       64.08      2.24 o 
   3   5   9      108.66      108.89      5.03 o 
   4   5   9       58.44       57.53      4.08 o 
   5   5   9      223.33      223.39     12.45 o 
   6   5   9       63.61       75.81      9.72 o 
   7   5   9       55.19       50.49      7.01 o 
   8   5   9       70.97       81.00     11.35 o 
   9   5   9       13.61       14.40      5.51 o 
   1   6   9       53.13       52.89      2.93 o 
   2   6   9      153.07      135.28      3.89 o 
   3   6   9       45.51       47.87      3.02 o 
   4   6   9       31.84       29.49      3.30 o 
   5   6   9       16.80       11.27      4.99 o 
   6   6   9       87.89       92.51      8.32 o 
   7   6   9       41.59       34.62      7.55 o 
   8   6   9       22.55       17.71      5.51 o 
   0   7   9     1545.83     1521.99     38.97 o 
   1   7   9      190.01      201.32      5.71 o 
   2   7   9      235.38      234.26      6.52 o 
   3   7   9      266.85      265.09      7.09 o 
   4   7   9       18.70       17.72      2.91 o 
   5   7   9       66.63       78.87      8.23 o 
   6   7   9      107.23      121.59     15.94 o 
   7   7   9       65.83       69.52     12.46 o 
   8   7   9       82.78       77.08     13.76 o 
   1   8   9      737.10      691.25     19.49 o 
   2   8   9      438.24      458.09     10.15 o 
   3   8   9      701.74      692.70     13.31 o 
   4   8   9      147.31      157.83      7.84 o 
   5   8   9      122.83      134.58     18.41 o 
   6   8   9       29.58       31.90      8.82 o 
   7   8   9       57.00       37.96     10.00 o 
   0   9   9      176.00      171.34      9.86 o 
   1   9   9      286.82      283.31      9.26 o 
   2   9   9      120.04      112.34      6.08 o 
   3   9   9      170.17      169.14      6.63 o 
   4   9   9      279.03      280.59     10.59 o 
   5   9   9       59.36       63.02     15.10 o 
   6   9   9        3.38        8.07      6.14 o 
   7   9   9       18.20       19.59      8.51 o 
   1  10   9        9.13       14.71      2.85 o 
   2  10   9        8.12        5.47      3.10 o 
   3  10   9       35.38       42.86      5.08 o 
   4  10   9        9.53        7.68      6.04 o 
   5  10   9       41.84       40.04      9.54 o 
   6  10   9        0.49        2.29      9.79 o 
   0  11   9       68.96       90.04      8.24 o 
   1  11   9        6.56        4.63      2.46 o 
   2  11   9       22.85       26.49      4.81 o 
   3  11   9       35.65       39.70      5.13 o 
   4  11   9       35.74       37.24      5.19 o 
   5  11   9        1.80        2.50      7.71 o 
   1  12   9       15.74       20.35      4.75 o 
   2  12   9        7.18        7.10     11.25 o 
   3  12   9       17.58       28.40      7.87 o 
   4  12   9        4.04        3.25      5.04 o 
   0  13   9        6.63       14.79      6.04 o 
   1  13   9        5.21        9.67      3.70 o 
   2  13   9       27.83       38.67      7.63 o 
   0   0  10      840.16      771.80     17.46 o 
   2   0  10     1516.35     1536.44     22.93 o 
   4   0  10      204.33      193.51     11.55 o 
   6   0  10     1188.55     1123.05     37.70 o 
   8   0  10       13.26       13.36      6.35 o 
   1   1  10     1283.90     1321.14     14.57 o 
   2   1  10      243.80      260.41      4.01 o 
   3   1  10      377.88      402.13      8.18 o 
   4   1  10      241.74      241.05      8.95 o 
   5   1  10      302.45      291.99     10.76 o 
   6   1  10       42.66       59.23      7.42 o 
   7   1  10      188.59      165.58     11.34 o 
   8   1  10       19.93       23.34      6.09 o 
   9   1  10       14.34       12.84      5.58 o 
   0   2  10     1162.72     1103.89     17.80 o 
   1   2  10      646.18      685.15      8.25 o 
   2   2  10      431.18      450.66      6.31 o 
   3   2  10      155.54      154.77      7.31 o 
   4   2  10      225.76      199.30      8.21 o 
   5   2  10       28.07       42.03      4.71 o 
   6   2  10       31.14       31.33      4.56 o 
   7   2  10       22.24       16.62      5.41 o 
   8   2  10        5.78        9.98      4.64 o 
   9   2  10       19.10       20.36      6.74 o 
   1   3  10       63.50       72.29      2.80 o 
   2   3  10       12.87       20.12      1.21 o 
   3   3  10      115.33      130.49      6.22 o 
   4   3  10      217.74      226.00     15.39 o 
   5   3  10      129.71      119.66      8.68 o 
   6   3  10       12.42       23.20      4.77 o 
   7   3  10       88.88       89.26      9.15 o 
   8   3  10       25.30       42.11      8.09 o 
   9   3  10        2.68        4.13      4.77 o 
   0   4  10      577.13      532.74     10.42 o 
   1   4  10       24.02       22.71      1.53 o 
   2   4  10      791.17      770.11      9.82 o 
   3   4  10       30.98       34.86      2.41 o 
   4   4  10      168.06      144.39      6.79 o 
   5   4  10       33.77       40.50      8.37 o 
   6   4  10      410.28      419.75     20.67 o 
   7   4  10       90.66       90.17      8.95 o 
   8   4  10       48.14       63.00     12.00 o 
   9   4  10       35.81       48.29      8.14 o 
   1   5  10     1216.43     1166.87     15.15 o 
   2   5  10      129.17      127.62      5.58 o 
   3   5  10      482.30      434.03      8.98 o 
   4   5  10      106.57      120.08      9.36 o 
   5   5  10       52.17       65.95     14.02 o 
   6   5  10      117.68      116.78      9.25 o 
   7   5  10      151.50      153.73     12.87 o 
   8   5  10       41.52       41.22      7.36 o 
   0   6  10     1606.97     1604.45     28.59 o 
   1   6  10       88.03       87.36      4.00 o 
   2   6  10      827.65      802.62     12.35 o 
   3   6  10      236.84      228.41      8.71 o 
   4   6  10      111.10      101.43      5.45 o 
   5   6  10      148.18      136.17      9.24 o 
   6   6  10       29.89       41.74      6.24 o 
   7   6  10        2.04        3.59      3.50 o 
   8   6  10       28.95       51.26      7.76 o 
   1   7  10      252.77      259.77      6.13 o 
   2   7  10       23.68       24.70      1.99 o 
   3   7  10      330.28      328.95      8.05 o 
   4   7  10        3.76        1.67      2.13 o 
   5   7  10       21.49       13.03      4.13 o 
   6   7  10       56.78       54.97      6.85 o 
   7   7  10        3.22        3.20      3.76 o 
   8   7  10        8.43        7.47      8.33 o 
   0   8  10       45.28       47.47      5.60 o 
   1   8  10       64.58       62.12      4.00 o 
   2   8  10       93.32       93.57      4.57 o 
   3   8  10       26.31       26.16      4.89 o 
   4   8  10      132.36      149.96      7.77 o 
   5   8  10        2.21        3.77      3.60 o 
   6   8  10       69.01       70.40      7.76 o 
   7   8  10       19.09       27.12      8.83 o 
   1   9  10       83.35       77.42      6.14 o 
   2   9  10       81.55       76.41      7.49 o 
   3   9  10       30.75       39.75      4.01 o 
   4   9  10       80.69       88.68      6.45 o 
   5   9  10       88.17       97.53      8.70 o 
   6   9  10        6.04        8.83      6.75 o 
   0  10  10       13.42       31.85      5.10 o 
   1  10  10       28.98       23.52      3.26 o 
   2  10  10      113.00      122.06      6.71 o 
   3  10  10       20.31       16.31      3.23 o 
   4  10  10       58.11       71.93     15.62 o 
   5  10  10        4.76       -0.21      5.74 o 
   6  10  10       11.32       15.44      7.77 o 
   1  11  10      102.55      105.71      7.07 o 
   2  11  10       26.11       32.45      4.31 o 
   3  11  10      207.31      233.34     21.22 o 
   4  11  10       17.09       25.11      6.65 o 
   5  11  10       26.61       65.41     17.08 o 
   0  12  10       42.99       47.23      6.93 o 
   1  12  10       47.57       60.48      5.83 o 
   2  12  10       38.73       37.02      5.48 o 
   3  12  10        0.29       -3.13      3.13 o 
   4  12  10       52.11       30.65     12.81 o 
   1  13  10       13.87       19.15      6.82 o 
   2   0  11      647.61      673.16     11.54 o 
   4   0  11      700.65      701.58     24.37 o 
   6   0  11        8.43        9.66      4.93 o 
   8   0  11      120.95      135.93     13.84 o 
   0   1  11      188.89      203.41      6.51 o 
   1   1  11      634.42      654.49      8.05 o 
   2   1  11      164.23      149.43      3.16 o 
   3   1  11      307.39      299.72      7.44 o 
   4   1  11      294.77      287.90      9.83 o 
   5   1  11      205.85      198.32      9.20 o 
   6   1  11        9.43       12.08      3.79 o 
   7   1  11       69.97       76.24     10.02 o 
   8   1  11       29.73       22.83      5.94 o 
   9   1  11       38.93       52.18     10.24 o 
   1   2  11     1964.26     1877.98     19.24 o 
   2   2  11      102.32      103.92      2.74 o 
   3   2  11     1251.64     1216.46     18.93 o 
   4   2  11      536.95      564.32     17.47 o 
   5   2  11      432.84      399.53     13.74 o 
   6   2  11       11.78        6.48      3.56 o 
   7   2  11      152.73      158.25     13.14 o 
   8   2  11      126.37      126.90     11.20 o 
   9   2  11       10.59       16.70      5.84 o 
   0   3  11      863.49      910.45     15.69 o 
   1   3  11       58.34       64.50      2.26 o 
   2   3  11      963.71      908.60     11.66 o 
   3   3  11      141.22      145.71      5.63 o 
   4   3  11      233.07      181.90      9.53 o 
   5   3  11      104.31       87.64     10.69 o 
   6   3  11       46.20       53.83     10.13 o 
   7   3  11       64.54       55.98      7.71 o 
   8   3  11       51.25       55.11      8.12 o 
   9   3  11        2.99        1.24      4.66 o 
   1   4  11      291.58      291.40      4.83 o 
   2   4  11       64.93       52.71      2.26 o 
   3   4  11      121.17      123.89      4.16 o 
   4   4  11      128.64      120.15      6.33 o 
   5   4  11      203.70      179.27     12.79 o 
   6   4  11       38.26       45.55      6.40 o 
   7   4  11       41.61       34.64      6.24 o 
   8   4  11       16.37       15.69      5.25 o 
   0   5  11      470.65      474.51      9.99 o 
   1   5  11       28.45       26.10      1.86 o 
   2   5  11      321.67      338.30      6.75 o 
   3   5  11       44.87       43.03      3.74 o 
   4   5  11       75.11       72.11      4.77 o 
   5   5  11       76.76       74.39      8.89 o 
   6   5  11      152.88      138.88     10.20 o 
   7   5  11        6.11        3.32      4.46 o 
   8   5  11       20.02       15.98      7.77 o 
   1   6  11       25.36       25.89      2.23 o 
   2   6  11      608.69      552.72      9.69 o 
   3   6  11       30.88       28.72      3.35 o 
   4   6  11        7.77       14.13      2.95 o 
   5   6  11      133.44      129.87      9.23 o 
   6   6  11      114.38      143.26     10.21 o 
   7   6  11      123.45      147.43     11.01 o 
   8   6  11      102.58      102.19     14.41 o 
   0   7  11      462.95      510.20     45.00 o 
   1   7  11      748.92      764.43     12.52 o 
   2   7  11      177.75      178.36      6.90 o 
   3   7  11       24.09       22.16      2.75 o 
   4   7  11      318.72      318.42     11.01 o 
   5   7  11       23.11       18.43      4.39 o 
   6   7  11       28.14       35.04      5.86 o 
   7   7  11        5.21        7.37      4.53 o 
   1   8  11       70.68       64.40      4.63 o 
   2   8  11      238.77      247.51     13.77 o 
   3   8  11      228.07      214.39      7.33 o 
   4   8  11      252.42      238.69      9.70 o 
   5   8  11      161.18      143.07     10.30 o 
   6   8  11       24.91       24.48      5.53 o 
   7   8  11       31.04       49.36     10.67 o 
   0   9  11      395.90      333.87     14.56 o 
   1   9  11      143.77      122.56     12.76 o 
   2   9  11      226.05      236.73      8.90 o 
   3   9  11       16.66       17.26      3.13 o 
   4   9  11       30.82       31.02      4.56 o 
   5   9  11       45.31       34.76      6.18 o 
   6   9  11      200.15      210.01     19.14 o 
   1  10  11       44.94       50.71      8.03 o 
   2  10  11        7.63        5.76      2.72 o 
   3  10  11       47.35       60.06      5.04 o 
   4  10  11       14.40       24.46      4.81 o 
   5  10  11        1.62        0.00      8.12 o 
   0  11  11       12.90       20.49      4.76 o 
   1  11  11       26.90       25.95      3.69 o 
   2  11  11       18.17       17.21      4.07 o 
   3  11  11        9.64        9.74      3.54 o 
   4  11  11       24.19       33.31     13.64 o 
   1  12  11        2.15        0.58      2.59 o 
   2  12  11        4.71        3.56      4.12 o 
   3  12  11        0.87       -0.21      3.34 o 
   0   0  12      124.67      129.83      5.62 o 
   2   0  12      621.73      677.00     13.49 o 
   4   0  12     2603.59     2615.21     67.31 o 
   6   0  12      113.89      142.05     12.28 o 
   8   0  12       42.93       62.08     14.79 o 
   1   1  12       97.97      107.46      3.41 o 
   2   1  12      285.71      302.90      5.53 o 
   3   1  12      557.22      525.50     10.42 o 
   4   1  12      105.03       99.61      6.17 o 
   5   1  12      813.22      800.05     31.30 o 
   6   1  12       12.26       14.89      3.64 o 
   7   1  12        7.01        6.37      4.04 o 
   8   1  12       23.41       24.98      6.57 o 
   9   1  12       75.94       58.75     10.90 o 
   0   2  12       21.33       27.56      2.33 o 
   1   2  12      150.43      161.22      3.33 o 
   2   2  12      688.99      655.29      9.13 o 
   3   2  12      326.95      313.09      7.93 o 
   4   2  12      342.99      316.10     10.64 o 
   5   2  12       53.58       53.72      5.31 o 
   6   2  12       40.43       40.24      6.19 o 
   7   2  12      148.44      144.96     11.17 o 
   8   2  12        5.35        9.29      4.89 o 
   1   3  12       34.86       35.45      2.11 o 
   2   3  12      413.30      433.94      6.83 o 
   3   3  12       66.03       66.93      2.72 o 
   4   3  12       73.18       74.05      5.33 o 
   5   3  12       11.28       15.97      4.83 o 
   6   3  12       67.32       57.15      7.14 o 
   7   3  12        3.31        2.96      3.52 o 
   8   3  12       73.78       73.71      9.14 o 
   0   4  12      435.93      432.74      9.54 o 
   1   4  12       55.64       56.76      2.36 o 
   2   4  12      330.22      340.78      6.63 o 
   3   4  12      105.04      100.43      3.93 o 
   4   4  12      189.00      203.75      9.78 o 
   5   4  12       35.87       42.33      8.48 o 
   6   4  12      254.31      249.28     20.49 o 
   7   4  12      112.24      108.37     10.01 o 
   8   4  12       53.69       47.59      7.48 o 
   1   5  12      696.04      659.41      9.52 o 
   2   5  12      339.12      321.10      6.64 o 
   3   5  12      476.70      482.95      9.97 o 
   4   5  12       64.33       57.17      4.49 o 
   5   5  12       95.18      118.21      8.87 o 
   6   5  12        1.62        5.71      3.73 o 
   7   5  12      172.20      166.32     11.81 o 
   8   5  12        3.86        0.04      4.29 o 
   0   6  12     1283.65     1203.13     20.77 o 
   1   6  12        0.47        0.17      1.18 o 
   2   6  12      110.89      118.35      4.89 o 
   3   6  12      131.18      121.32      5.15 o 
   4   6  12       29.18       32.12      4.46 o 
   5   6  12        7.66       12.16      3.84 o 
   6   6  12       90.18       80.67      8.36 o 
   7   6  12       25.65       23.56      5.62 o 
   1   7  12      661.44      683.69     15.78 o 
   2   7  12      174.53      164.54      5.30 o 
   3   7  12       28.53       30.88      5.77 o 
   4   7  12       97.55      112.91      8.45 o 
   5   7  12       28.50       28.78      5.48 o 
   6   7  12        1.59        1.29      3.51 o 
   7   7  12       60.76       71.45      8.56 o 
   0   8  12      139.18      131.98      8.86 o 
   1   8  12       80.92       78.35      4.75 o 
   2   8  12       39.26       36.55      5.11 o 
   3   8  12        2.12        0.41      1.83 o 
   4   8  12      137.40      166.81      8.78 o 
   5   8  12       78.23       67.96      7.76 o 
   6   8  12      103.22      110.92      9.90 o 
   1   9  12       73.23       70.46      4.35 o 
   2   9  12        7.91        7.04      2.60 o 
   3   9  12      146.72      145.92      6.94 o 
   4   9  12       33.40       41.67      5.67 o 
   5   9  12       84.52       82.54      8.50 o 
   6   9  12       92.33       82.54     13.28 o 
   0  10  12       61.64       62.05      8.75 o 
   1  10  12       34.01       30.22      3.38 o 
   2  10  12       32.31       34.75      4.36 o 
   3  10  12        8.98        7.45      2.94 o 
   4  10  12       71.20       68.57      7.17 o 
   5  10  12       33.98       45.00     14.79 o 
   1  11  12      142.60      164.63      6.81 o 
   2  11  12       78.80      101.34      6.80 o 
   3  11  12       43.94       46.78      6.56 o 
   4  11  12       13.71       14.68      6.15 o 
   0  12  12        9.59       16.92      5.13 o 
   1  12  12       22.89       19.76      3.26 o 
   2  12  12       32.04       49.28      6.24 o 
   2   0  13     1024.27     1050.41     19.54 o 
   4   0  13      415.77      446.04     18.62 o 
   6   0  13       87.10       83.53     10.16 o 
   8   0  13       97.70      111.45     19.16 o 
   0   1  13      733.82      688.13     11.90 o 
   1   1  13      272.54      276.83      4.67 o 
   2   1  13      723.50      672.35      9.86 o 
   3   1  13       18.01       26.20      3.12 o 
   4   1  13      210.04      199.20      8.69 o 
   5   1  13       75.01       68.56      5.95 o 
   6   1  13      116.28      117.52      8.09 o 
   7   1  13       75.92       97.88      9.65 o 
   8   1  13       25.73       39.24      7.38 o 
   1   2  13      685.77      650.23      8.36 o 
   2   2  13       55.76       57.24      2.50 o 
   3   2  13      279.32      290.79      7.33 o 
   4   2  13       31.86       33.78      4.06 o 
   5   2  13      249.80      267.11     17.00 o 
   6   2  13       64.64       71.21      7.88 o 
   7   2  13       26.98       42.92      7.14 o 
   8   2  13       17.82       23.19      6.06 o 
   0   3  13      471.27      447.19      9.76 o 
   1   3  13      115.14      119.42      3.21 o 
   2   3  13      533.15      525.04      8.36 o 
   3   3  13       41.40       42.11      2.28 o 
   4   3  13      384.71      348.27     13.66 o 
   5   3  13       96.81       83.93      7.78 o 
   6   3  13      198.63      229.23     12.81 o 
   7   3  13        2.03        1.91      3.57 o 
   8   3  13       65.28       66.73      8.81 o 
   1   4  13      427.60      417.99      7.00 o 
   2   4  13      183.32      170.76      4.03 o 
   3   4  13      145.38      143.36      4.46 o 
   4   4  13       26.20       35.36      4.07 o 
   5   4  13      242.45      213.58     13.17 o 
   6   4  13       10.81        9.67      4.10 o 
   7   4  13       58.12       71.49      8.58 o 
   8   4  13       10.19       13.85      7.00 o 
   0   5  13       25.49       19.90      2.36 o 
   1   5  13       94.97       87.74      3.38 o 
   2   5  13       50.59       49.23      2.54 o 
   3   5  13      165.36      162.18      7.19 o 
   4   5  13       91.03       88.37      6.16 o 
   5   5  13      110.85      112.96      8.96 o 
   6   5  13       27.20       28.90      5.61 o 
   7   5  13       18.62       17.83      5.30 o 
   1   6  13      169.19      157.36      4.56 o 
   2   6  13       51.83       44.99      2.71 o 
   3   6  13      138.77      137.07      5.52 o 
   4   6  13       99.77       91.36      6.26 o 
   5   6  13       19.90       15.99      4.41 o 
   6   6  13       14.08       23.44      5.54 o 
   7   6  13       61.57       65.86      8.14 o 
   0   7  13      144.91      135.95     10.64 o 
   1   7  13      116.63      106.87      4.92 o 
   2   7  13      219.73      214.67      5.81 o 
   3   7  13       42.08       49.57      3.83 o 
   4   7  13       63.44       68.37      9.15 o 
   5   7  13       90.26       87.25      8.32 o 
   6   7  13      155.78      160.14     13.91 o 
   7   7  13        1.34       -0.85      3.91 o 
   1   8  13      194.74      183.59      6.63 o 
   2   8  13        0.95        1.37      2.19 o 
   3   8  13      141.43      143.06      6.74 o 
   4   8  13       31.87       33.52      4.81 o 
   5   8  13       56.08       58.03      7.40 o 
   6   8  13      146.54      162.05     11.63 o 
   0   9  13      297.28      309.39     30.58 o 
   1   9  13        3.93        4.55      2.09 o 
   2   9  13       65.17       71.11      5.55 o 
   3   9  13       86.24       91.53      5.82 o 
   4   9  13       62.75       70.17      7.06 o 
   5   9  13       31.41       27.95      7.47 o 
   1  10  13       41.27       49.24      4.07 o 
   2  10  13        1.47        0.31      2.51 o 
   3  10  13       11.72       16.95      3.44 o 
   4  10  13        7.90       15.02      4.44 o 
   0  11  13      312.06      368.51     29.16 o 
   1  11  13       52.98       45.04      4.13 o 
   2  11  13       12.44       25.86      4.33 o 
   3  11  13        9.42        7.18      3.19 o 
   1  12  13       23.58       14.71      3.04 o 
   0   0  14     1675.36     1752.71     35.19 o 
   2   0  14      885.54      848.05     16.83 o 
   4   0  14       32.97       20.73     10.10 o 
   6   0  14       44.01       47.12      8.32 o 
   8   0  14       61.51       68.54     15.83 o 
   1   1  14      539.89      503.40      7.09 o 
   2   1  14      264.21      246.83      5.17 o 
   3   1  14      124.57      112.19      4.72 o 
   4   1  14       32.54       43.81      4.63 o 
   5   1  14      378.67      390.71     13.15 o 
   6   1  14       86.70       84.04      8.49 o 
   7   1  14      194.50      191.45     13.36 o 
   8   1  14        3.02        3.42      5.10 o 
   0   2  14      406.17      368.04      8.12 o 
   1   2  14       91.14       92.00      3.71 o 
   2   2  14      168.35      170.77      4.09 o 
   3   2  14       55.35       58.76      5.06 o 
   4   2  14       93.31       97.10      6.23 o 
   5   2  14      175.15      155.18     17.71 o 
   6   2  14       33.64       35.92      6.10 o 
   7   2  14       41.25       40.40      6.88 o 
   8   2  14       14.74       19.48      6.16 o 
   1   3  14      252.43      267.04      5.32 o 
   2   3  14       57.48       61.36      2.55 o 
   3   3  14      157.58      156.45      4.31 o 
   4   3  14       35.94       36.66      5.24 o 
   5   3  14       11.37        6.75      3.60 o 
   6   3  14       77.70       84.07      8.47 o 
   7   3  14       28.64       30.23      6.28 o 
   8   3  14       68.23       67.92     13.54 o 
   0   4  14      356.21      343.67      8.59 o 
   1   4  14       94.42       92.13      3.20 o 
   2   4  14       35.54       36.21      2.26 o 
   3   4  14       70.88       74.94      4.36 o 
   4   4  14       27.60       18.88      3.40 o 
   5   4  14       20.79       23.64      4.92 o 
   6   4  14       63.44       57.33      7.35 o 
   7   4  14       62.54       66.70      8.44 o 
   1   5  14      176.56      172.72      4.86 o 
   2   5  14      134.01      132.33      5.02 o 
   3   5  14      270.40      273.75      9.58 o 
   4   5  14       49.42       46.01      4.77 o 
   5   5  14      273.39      291.75     14.56 o 
   6   5  14       12.28        9.70      4.34 o 
   7   5  14       40.68       58.84      7.97 o 
   0   6  14       78.99       75.39      5.04 o 
   1   6  14      114.56      116.83      4.05 o 
   2   6  14      245.38      233.13      6.49 o 
   3   6  14       64.14       60.91      4.00 o 
   4   6  14      423.30      415.67     13.09 o 
   5   6  14        2.88       -0.77      3.08 o 
   6   6  14      218.02      231.32     13.54 o 
   7   6  14       22.88       26.74      6.10 o 
   1   7  14       41.95       43.66      3.29 o 
   2   7  14       14.38       14.32      3.10 o 
   3   7  14      286.00      287.15      8.54 o 
   4   7  14       12.15       14.63      3.46 o 
   5   7  14       63.03       55.30      7.19 o 
   6   7  14      162.58      150.79     11.43 o 
   0   8  14       15.21       11.19      3.30 o 
   1   8  14        1.09        0.17      1.64 o 
   2   8  14       13.48       11.49      2.94 o 
   3   8  14       11.64       10.93      2.81 o 
   4   8  14        5.74        4.35      2.81 o 
   5   8  14       14.35       19.15      5.14 o 
   6   8  14       12.40       18.48      5.57 o 
   1   9  14       13.69       18.48      2.93 o 
   2   9  14       25.82       29.26      4.18 o 
   3   9  14        8.08       13.12      3.25 o 
   4   9  14        4.04       -1.60      3.20 o 
   5   9  14       76.67       88.54     14.48 o 
   0  10  14      130.74      127.26     18.27 o 
   1  10  14       53.12       52.61      5.55 o 
   2  10  14       74.67       76.66      7.34 o 
   3  10  14        0.60       -0.45      2.58 o 
   4  10  14       47.88       55.38      7.06 o 
   1  11  14       14.71       21.49      3.28 o 
   2  11  14       12.83       11.00      4.09 o 
   2   0  15      411.05      389.42      9.95 o 
   4   0  15      298.86      354.64     16.42 o 
   6   0  15       74.09       69.89     13.64 o 
   8   0  15       73.36      105.41     18.12 o 
   0   1  15      415.47      390.23      8.44 o 
   1   1  15      248.90      243.38      4.61 o 
   2   1  15      232.77      233.54      5.44 o 
   3   1  15       98.22       99.07      4.59 o 
   4   1  15        8.40        7.64      2.71 o 
   5   1  15      246.17      258.39     11.05 o 
   6   1  15       55.17       55.52      7.41 o 
   7   1  15       98.11       99.57      9.96 o 
   8   1  15       25.24       31.86     10.00 o 
   1   2  15      343.25      315.45      5.76 o 
   2   2  15      528.19      516.94      8.19 o 
   3   2  15       90.02       91.09      4.43 o 
   4   2  15      238.69      238.70      9.70 o 
   5   2  15      149.20      161.53     10.31 o 
   6   2  15       12.33       14.66      4.61 o 
   7   2  15      171.88      179.12     12.48 o 
   0   3  15      184.02      170.31      6.59 o 
   1   3  15      171.48      168.67      4.31 o 
   2   3  15      176.32      182.50      4.78 o 
   3   3  15       13.01       17.51      2.93 o 
   4   3  15      243.81      255.05     12.00 o 
   5   3  15       10.83        5.70      3.61 o 
   6   3  15      319.74      311.22     40.52 o 
   7   3  15        6.45        8.04      4.58 o 
   1   4  15      485.09      471.96      7.85 o 
   2   4  15       80.12       74.27      3.10 o 
   3   4  15       99.04      106.33      5.08 o 
   4   4  15       26.51       34.00      4.29 o 
   5   4  15       69.92       83.72      8.09 o 
   6   4  15       20.58       20.46      6.39 o 
   7   4  15       40.95       43.03      7.29 o 
   0   5  15      371.49      344.04      9.01 o 
   1   5  15       29.62       34.33      2.47 o 
   2   5  15       44.74       42.37      2.68 o 
   3   5  15       28.97       28.22      2.63 o 
   4   5  15       64.38       65.00      5.65 o 
   5   5  15       83.13       97.80      8.68 o 
   6   5  15        8.16       12.87      4.47 o 
   7   5  15       18.89       18.25      5.76 o 
   1   6  15      136.33      132.10      5.08 o 
   2   6  15      328.21      323.41      7.22 o 
   3   6  15        5.18       12.06      2.34 o 
   4   6  15       75.50       89.86      6.48 o 
   5   6  15       13.85       16.59      4.80 o 
   6   6  15        4.79        8.19      4.42 o 
   0   7  15      322.49      335.65     13.76 o 
   1   7  15       33.98       32.91      3.46 o 
   2   7  15       58.26       66.20      4.56 o 
   3   7  15      193.66      206.17      7.32 o 
   4   7  15       72.90       81.07      6.52 o 
   5   7  15      132.61      137.19     12.05 o 
   6   7  15       49.23       49.34      9.48 o 
   1   8  15       68.71       71.57      4.56 o 
   2   8  15        2.72        1.55      2.05 o 
   3   8  15      104.99      118.44      6.43 o 
   4   8  15       35.17       33.45      5.63 o 
   5   8  15        5.92        4.07      6.65 o 
   0   9  15       80.03      101.87     10.60 o 
   1   9  15       11.53        9.45      2.33 o 
   2   9  15       82.71      103.64      6.69 o 
   3   9  15        9.97       14.34      4.21 o 
   4   9  15       55.80       52.57      6.75 o 
   1  10  15        1.54        0.21      2.55 o 
   2  10  15       14.13       19.67      3.96 o 
   3  10  15       44.26       49.23      5.09 o 
   0  11  15       33.43       35.76      5.42 o 
   1  11  15        1.49        5.09      2.56 o 
   0   0  16     1729.62     1741.15     36.46 o 
   2   0  16      772.56      770.79     16.16 o 
   4   0  16      228.00      260.23     14.58 o 
   6   0  16       61.81       52.08     12.08 o 
   1   1  16      401.85      400.85      6.54 o 
   2   1  16       68.13       62.38      3.12 o 
   3   1  16      302.56      294.15      7.89 o 
   4   1  16       15.18       16.39      3.31 o 
   5   1  16      218.69      197.05     11.44 o 
   6   1  16       19.33       19.15      4.99 o 
   7   1  16       52.28       53.93      9.15 o 
   0   2  16      168.01      182.27      6.22 o 
   1   2  16       50.28       51.20      2.47 o 
   2   2  16       76.82       79.10      3.06 o 
   3   2  16      237.01      229.74      6.58 o 
   4   2  16       68.61       70.30      6.95 o 
   5   2  16       40.93       31.47      5.51 o 
   6   2  16        3.85       -2.70      3.11 o 
   7   2  16       38.67       35.50      6.93 o 
   1   3  16       34.69       30.87      2.20 o 
   2   3  16       43.15       45.16      2.45 o 
   3   3  16       62.91       61.02      3.32 o 
   4   3  16      192.78      206.73      9.14 o 
   5   3  16        1.12        3.03      3.42 o 
   6   3  16       28.05       26.00      6.13 o 
   7   3  16        5.52        8.80      4.57 o 
   0   4  16       25.70       35.49      3.25 o 
   1   4  16       11.95        9.29      1.63 o 
   2   4  16      207.17      189.21      5.34 o 
   3   4  16       29.84       34.48      2.79 o 
   4   4  16       68.82       69.66      7.40 o 
   5   4  16       30.53       25.19      5.37 o 
   6   4  16       62.90       51.19      7.43 o 
   7   4  16       50.90       57.84      8.19 o 
   1   5  16       47.79       55.30      3.18 o 
   2   5  16       90.89       83.35      3.94 o 
   3   5  16      358.57      369.97      8.76 o 
   4   5  16       54.74       67.22      6.13 o 
   5   5  16       14.72       13.08      4.29 o 
   6   5  16       14.31       11.99      4.53 o 
   0   6  16      185.20      183.41      8.69 o 
   1   6  16      102.35       89.81      4.81 o 
   2   6  16       57.33       58.74      3.68 o 
   3   6  16        6.71        7.20      2.06 o 
   4   6  16      108.09      101.75      7.01 o 
   5   6  16        7.43       11.90      4.57 o 
   6   6  16      188.41      202.10     13.09 o 
   1   7  16       70.91       74.12      4.81 o 
   2   7  16       10.58        9.19      2.49 o 
   3   7  16       35.36       44.56      9.26 o 
   4   7  16        1.63        4.57      2.95 o 
   5   7  16      125.45      144.50     16.92 o 
   0   8  16       13.12       13.48      3.64 o 
   1   8  16       13.09       15.76      2.61 o 
   2   8  16       24.63       26.98      3.53 o 
   3   8  16       31.71       22.73      3.59 o 
   4   8  16        0.24       -2.99      2.99 o 
   5   8  16        6.96        6.22     10.10 o 
   1   9  16       17.69       22.34      2.98 o 
   2   9  16       34.26       39.07      4.70 o 
   3   9  16       64.61       76.73      5.81 o 
   4   9  16       76.61       80.96      8.24 o 
   0  10  16       73.35       71.24      6.71 o 
   1  10  16       54.40       56.94      4.15 o 
   2  10  16       39.00       36.29      4.39 o 
   2   0  17      654.01      671.18     21.21 o 
   4   0  17        1.89        1.58      4.48 o 
   6   0  17       72.39       97.70     16.04 o 
   0   1  17       38.01       40.06      4.03 o 
   1   1  17      439.16      447.29      7.68 o 
   2   1  17       71.13       71.36      3.47 o 
   3   1  17        5.25        1.45      1.74 o 
   4   1  17      173.18      164.07      9.48 o 
   5   1  17       74.79       87.82     10.98 o 
   6   1  17        3.49        2.37      4.44 o 
   7   1  17       89.55       97.92     11.74 o 
   1   2  17      222.20      237.17      7.11 o 
   2   2  17       31.91       36.50      2.36 o 
   3   2  17      195.70      201.02      6.86 o 
   4   2  17       30.55       28.32      4.88 o 
   5   2  17      371.48      398.20     16.20 o 
   6   2  17       32.61       24.93      5.67 o 
   7   2  17       34.84       39.83      6.85 o 
   0   3  17      110.04      114.20      5.23 o 
   1   3  17        6.80        6.71      1.46 o 
   2   3  17      198.63      194.00      5.32 o 
   3   3  17        4.62        3.62      1.88 o 
   4   3  17      267.72      279.17     10.63 o 
   5   3  17       47.53       55.12      7.09 o 
   6   3  17       66.75       64.76      8.12 o 
   1   4  17      197.46      197.89      5.62 o 
   2   4  17       59.30       57.31      4.68 o 
   3   4  17       31.47       34.89      2.91 o 
   4   4  17       13.66       15.31      3.52 o 
   5   4  17       74.80       85.58      8.54 o 
   6   4  17       25.00       30.13     10.59 o 
   0   5  17      109.62      113.84      6.94 o 
   1   5  17       57.85       51.79      3.77 o 
   2   5  17       10.37        8.95      1.76 o 
   3   5  17       26.59       25.58      2.80 o 
   4   5  17       11.73       13.02      3.44 o 
   5   5  17       55.05       60.96     11.08 o 
   6   5  17        1.75       -1.75      3.65 o 
   1   6  17      103.94       93.32      5.82 o 
   2   6  17       31.83       38.62      4.76 o 
   3   6  17      168.66      167.91      8.18 o 
   4   6  17       49.71       47.21      6.19 o 
   5   6  17        4.11        4.35      4.15 o 
   0   7  17      103.04      108.82      7.33 o 
   1   7  17       32.94       33.82      3.21 o 
   2   7  17       59.06       64.47      4.82 o 
   3   7  17       10.85       12.70      3.09 o 
   4   7  17       80.06       69.96      7.35 o 
   5   7  17       83.45       92.02      9.23 o 
   1   8  17       21.48       34.50      3.56 o 
   2   8  17        5.33        4.52      2.53 o 
   3   8  17       43.74       39.37      5.35 o 
   4   8  17       13.14       18.54     11.44 o 
   0   9  17      171.97      199.21     20.16 o 
   1   9  17        1.46        1.85      2.16 o 
   2   9  17        8.02        7.22      3.37 o 
   3   9  17       37.82       45.07      4.83 o 
   0   0  18      195.97      246.31     11.77 o 
   2   0  18      277.95      285.02      8.16 o 
   4   0  18      411.94      431.56     19.64 o 
   6   0  18      168.25      177.69     20.00 o 
   1   1  18      221.03      229.99      5.42 o 
   2   1  18       80.95       84.06      3.21 o 
   3   1  18      170.37      167.03      8.53 o 
   4   1  18       91.90      109.82      8.44 o 
   5   1  18      219.81      229.53     15.45 o 
   6   1  18        2.78        2.09      4.03 o 
   0   2  18      174.33      185.28      6.62 o 
   1   2  18       11.38       15.06      1.86 o 
   2   2  18       18.64       18.62      2.00 o 
   3   2  18       41.66       44.30      4.21 o 
   4   2  18       16.14       17.45      4.55 o 
   5   2  18       34.32       40.82      6.44 o 
   6   2  18        5.54        3.67      4.19 o 
   1   3  18        8.84        5.24      1.58 o 
   2   3  18       85.06       85.67      3.95 o 
   3   3  18      110.44      107.77      6.20 o 
   4   3  18       60.10       67.11     10.52 o 
   5   3  18       11.15        6.56      3.78 o 
   6   3  18       16.61       26.84      5.94 o 
   0   4  18       80.25       70.89      5.69 o 
   1   4  18       65.63       50.90      3.91 o 
   2   4  18       52.14       49.49      3.02 o 
   3   4  18        8.70        6.47      1.89 o 
   4   4  18       59.90       58.64      5.83 o 
   5   4  18       12.00        9.69      6.90 o 
   6   4  18       55.24       60.60      8.64 o 
   1   5  18      162.94      162.23      5.85 o 
   2   5  18       19.80       17.45      2.16 o 
   3   5  18       63.64       61.94      4.63 o 
   4   5  18       64.20       56.24      8.03 o 
   5   5  18       19.40       34.06      6.34 o 
   0   6  18      247.72      256.59     12.80 o 
   1   6  18       41.21       35.73      4.05 o 
   2   6  18       82.32      102.34      5.65 o 
   3   6  18       18.50       21.91      2.81 o 
   4   6  18       74.55       92.07      7.24 o 
   5   6  18        1.25        2.71      3.80 o 
   1   7  18       96.83       93.12      4.82 o 
   2   7  18       43.12       47.02      4.53 o 
   3   7  18      132.63      129.39      7.11 o 
   4   7  18       43.92       50.06     18.58 o 
   0   8  18       33.59       38.72      5.31 o 
   1   8  18       15.70       11.51      2.55 o 
   2   8  18        2.90       -1.36      2.47 o 
   3   8  18       11.22        8.97      3.15 o 
   1   9  18       81.75       90.39      8.73 o 
   2   0  19      118.02      113.04      7.91 o 
   4   0  19      217.10      220.62     14.72 o 
   6   0  19        1.68       -2.92      5.42 o 
   0   1  19       69.86       77.79     12.35 o 
   1   1  19       52.63       64.02      4.03 o 
   2   1  19      125.09      128.03      4.29 o 
   3   1  19      154.57      167.26      6.60 o 
   4   1  19        5.94        9.59      3.78 o 
   5   1  19       92.07      102.67     10.37 o 
   6   1  19       79.45       82.91     15.21 o 
   1   2  19      116.85      113.48      4.24 o 
   2   2  19      214.98      233.53      6.87 o 
   3   2  19       85.71       83.37      5.43 o 
   4   2  19       90.43       85.97      6.55 o 
   5   2  19       22.98       27.11      5.81 o 
   0   3  19      287.74      301.62     13.20 o 
   1   3  19       24.14       24.56      2.68 o 
   2   3  19      375.64      366.39      7.93 o 
   3   3  19       32.82       32.33      4.00 o 
   4   3  19       80.96       83.03      6.60 o 
   5   3  19       43.56       47.42      6.90 o 
   1   4  19       58.96       61.78      3.63 o 
   2   4  19        9.16        5.47      1.76 o 
   3   4  19       98.23       96.59      5.92 o 
   4   4  19       17.19       10.53      3.43 o 
   5   4  19      179.56      205.61     16.79 o 
   0   5  19        7.84        7.86      3.17 o 
   1   5  19        4.80        4.60      1.98 o 
   2   5  19       21.59       17.59      2.33 o 
   3   5  19       22.24       21.30      2.64 o 
   4   5  19       72.86       82.09      6.84 o 
   1   6  19       18.84       16.37      2.75 o 
   2   6  19        8.44        9.87      2.74 o 
   3   6  19       30.54       33.88      4.12 o 
   4   6  19       48.21       50.50      6.31 o 
   0   7  19      140.05      143.09      8.59 o 
   1   7  19       27.17       23.54      3.01 o 
   2   7  19       13.96       13.92      3.17 o 
   3   7  19        4.97       11.76      2.86 o 
   1   8  19       27.32       30.11      3.37 o 
   2   8  19       31.06       38.99      4.54 o 
   0   0  20      166.18      188.12     11.25 o 
   2   0  20      114.17      116.90      8.57 o 
   4   0  20      132.30      124.99     16.04 o 
   1   1  20      512.99      521.15     12.75 o 
   2   1  20       18.30       20.89      2.25 o 
   3   1  20       10.68       12.90      2.97 o 
   4   1  20       14.51        8.34      3.91 o 
   5   1  20      111.42      124.28     17.81 o 
   0   2  20       60.31       61.68      5.68 o 
   1   2  20        2.33        1.55      1.58 o 
   2   2  20       60.18       61.20      5.25 o 
   3   2  20       20.85       21.99      3.58 o 
   4   2  20       19.59       25.49      4.50 o 
   5   2  20       40.35       29.92      6.05 o 
   1   3  20        2.56        0.87      1.71 o 
   2   3  20       30.28       29.24      2.68 o 
   3   3  20       30.42       32.58      4.07 o 
   4   3  20       43.50       51.43      5.70 o 
   0   4  20       61.13       54.26      7.54 o 
   1   4  20        8.14       12.08      2.39 o 
   2   4  20       14.47       16.08      2.22 o 
   3   4  20       24.61       30.22      5.15 o 
   4   4  20      113.38      129.94      8.18 o 
   1   5  20       37.37       37.43      3.40 o 
   2   5  20       23.93       29.75      6.29 o 
   3   5  20      144.51      150.02      7.52 o 
   4   5  20       30.87       40.28      5.39 o 
   0   6  20       55.92       71.04      6.37 o 
   1   6  20        6.27       10.35      2.48 o 
   2   6  20      202.24      223.65      9.72 o 
   3   6  20       36.71       45.97      5.65 o 
   1   7  20       36.58       37.35      3.59 o 
   2   7  20        7.49        8.35      3.27 o 
   2   0  21       68.76       73.80      5.04 o 
   4   0  21       75.99       71.66     13.12 o 
   0   1  21       52.82       52.89      4.76 o 
   1   1  21       13.79       20.58      2.39 o 
   2   1  21       77.19       77.91      3.66 o 
   3   1  21       24.48       33.74      4.18 o 
   4   1  21       60.65       67.21      7.96 o 
   1   2  21      214.98      232.33      6.62 o 
   2   2  21       17.03       15.57      2.28 o 
   3   2  21       75.32       79.96      5.73 o 
   4   2  21        4.37        2.28      3.28 o 
   0   3  21      252.28      256.06     16.65 o 
   1   3  21        2.75        0.55      1.70 o 
   2   3  21      139.31      140.18      4.91 o 
   3   3  21        0.45        2.61      2.55 o 
   4   3  21       97.56      100.08     10.46 o 
   1   4  21       48.71       44.44      3.68 o 
   2   4  21       82.84       83.62      4.89 o 
   3   4  21       31.77       38.21      4.55 o 
   0   5  21        4.47        6.03      3.40 o 
   1   5  21       33.33       30.17      3.36 o 
   2   5  21       12.12       16.46      3.25 o 
   1   6  21       12.78       18.31      2.94 o 
   0   0  22      232.79      237.72     12.91 o 
   2   0  22      263.89      262.69      9.26 o 
   1   1  22      130.15      133.00      7.68 o 
   2   1  22        0.28        0.74      1.78 o 
   3   1  22      155.90      167.88     10.22 o 
   0   2  22        7.45        6.13      2.85 o 
   1   2  22       20.26       26.71      2.85 o 
   2   2  22       21.09       19.76      2.93 o 
   3   2  22        4.02        1.38      2.72 o 
   1   3  22       16.76       20.83      2.82 o 
   2   3  22        8.28       10.63      2.65 o 
   0   4  22       58.99       63.61      6.14 o 
   1   4  22       11.61       12.69      2.66 o 
   2   4  22       92.94      115.86      7.00 o 
   0   1  23       40.31       44.80      4.86 o 
   1   1  23       11.34       12.03      2.34 o 
   1   2  23      104.40      102.68      4.79 o 
                                                 
